# Supplementary material for: p-Tolyl 2-O-benzoyl-3-O-benzyl-4,6-O-benzyl­idene-1-thio-α-l-idopyran­oside
Source: Acta Crystallogr Sect E Struct Rep Online. 2010 Jun 9;66(Pt 7):o1598–9. doi: 10.1107/S1600536810020970 (PMC3007053; doi:10.1107/S1600536810020970)
Supplement: Supplementary file 2 [file e-66-o1598-Isup2.hkl]

# 
# h,k,l, Fc-squared, Fo-squared, sigma(Fo-squared) and status flag 
# 
data_I
_shelx_title '   OZSS2 in C2  all data plus OMITS' 
_shelx_refln_list_code          4 
_shelx_F_calc_maximum      268.97 
_exptl_crystal_F_000      1200.00 
_reflns_d_resolution_high  0.8097 
 
loop_ 
 _symmetry_equiv_pos_as_xyz 
 'x, y, z' 
 '-x, y, -z' 
 'x+1/2, y+1/2, z' 
 '-x+1/2, y+1/2, -z' 
 
_cell_length_a    19.2960 
_cell_length_b     8.2060 
_cell_length_c    19.0450 
_cell_angle_alpha  90.000 
_cell_angle_beta  101.270 
_cell_angle_gamma  90.000 
 
_shelx_F_squared_multiplier     1.000 
 
loop_ 
 _refln_index_h 
 _refln_index_k 
 _refln_index_l 
 _refln_F_squared_calc 
 _refln_F_squared_meas 
 _refln_F_squared_sigma 
 _refln_observed_status 
   1  -9   0       13.53        3.65     12.61 o 
   3  -9   0       82.46      100.55     58.13 o 
   5  -9   0        4.98       -1.50     14.29 o 
   7  -9   0       39.95       -4.04     24.26 o 
   9  -9   0        4.24       57.27     34.60 o 
   0  -8   0      297.84      414.54     78.60 o 
   2  -8   0      218.04      215.36    165.71 o 
   4  -8   0      444.71      526.54    141.36 o 
   6  -8   0      115.98      170.74     60.68 o 
   8  -8   0       22.78       58.49     33.85 o 
  10  -8   0       89.19      153.42     59.54 o 
  12  -8   0       11.78       29.34     19.28 o 
   1  -7   0       24.32       23.51     41.94 o 
   3  -7   0       69.03       77.42     28.20 o 
   5  -7   0      162.73       92.30    105.84 o 
   7  -7   0      134.62      143.28     67.73 o 
   9  -7   0      270.52      354.36    121.70 o 
  11  -7   0       83.52      108.54     39.13 o 
  13  -7   0      172.45      273.15     59.56 o 
  15  -7   0       29.60        1.22     20.97 o 
   0  -6   0     1352.90     1439.10    132.86 o 
   2  -6   0      703.50      802.51     68.27 o 
   4  -6   0      867.21      967.96     92.79 o 
   6  -6   0      203.66      292.55     74.34 o 
   8  -6   0      425.23      522.74     95.02 o 
  10  -6   0       82.12       88.98     42.70 o 
  12  -6   0       11.69        0.09     19.65 o 
  14  -6   0      105.20       55.78     24.74 o 
   1  -5   0      217.58      267.27     27.09 o 
   3  -5   0      341.68      385.47     32.82 o 
   5  -5   0      420.55      430.14     31.82 o 
   7  -5   0      267.06      221.01    113.89 o 
   9  -5   0      191.60      133.11    135.45 o 
  11  -5   0        5.67       23.60     27.97 o 
  13  -5   0      545.71      718.14     66.70 o 
  15  -5   0       71.69       17.49     59.91 o 
  17  -5   0       18.93        5.17     46.93 o 
  19  -5   0       18.20       15.14     29.90 o 
   0  -4   0     1411.96     1401.26     90.02 o 
   2  -4   0     1640.07     1720.26     62.89 o 
   4  -4   0     3109.54     3426.60    101.35 o 
   6  -4   0      546.94      556.14     31.20 o 
   8  -4   0      144.40      153.47     24.55 o 
  10  -4   0      556.88      723.17     71.11 o 
  12  -4   0      304.58      326.50     39.49 o 
  14  -4   0       69.81       75.43     40.07 o 
  16  -4   0      233.17       60.13     88.84 o 
  18  -4   0       29.61       24.45     30.56 o 
  20  -4   0       40.88       16.36     28.12 o 
   1  -3   0       50.33       46.12     15.22 o 
   3  -3   0      880.18      748.03     19.82 o 
   5  -3   0     1906.12     1855.13     41.86 o 
   7  -3   0      707.87      621.85     36.55 o 
   9  -3   0      274.07      290.32     22.41 o 
  11  -3   0      144.04      173.18     21.03 o 
  13  -3   0      378.20      532.25     81.96 o 
  15  -3   0       50.02       76.61     34.20 o 
  17  -3   0       58.73       56.34     41.85 o 
  19  -3   0       47.05       28.40     54.64 o 
  21  -3   0       12.31        8.93     35.55 o 
   0  -2   0    35849.14    39470.58   1762.08 o 
   2  -2   0    23622.68    23930.58    514.91 o 
   4  -2   0     7435.63     6678.44    126.57 o 
   6  -2   0     4483.24     4076.84     81.18 o 
   8  -2   0      605.24      589.81     23.73 o 
  10  -2   0     1290.22     1519.87     46.24 o 
  12  -2   0      296.05      359.40     66.33 o 
  14  -2   0      133.64       47.80     34.47 o 
  16  -2   0       41.48       21.88     26.58 o 
  18  -2   0       31.65       15.89     26.05 o 
  20  -2   0       49.50       31.51     39.59 o 
  22  -2   0        8.94      -25.48     32.82 o 
   3  -1   0    30774.38    33835.51    688.42 o 
   5  -1   0     1073.34     1013.19     19.97 o 
   7  -1   0     1070.95      884.39     28.61 o 
   9  -1   0     4267.62     4534.54    114.78 o 
  11  -1   0       43.52       32.72     11.85 o 
  13  -1   0       98.81       98.58     30.19 o 
  15  -1   0       36.86       18.31     27.43 o 
  17  -1   0      271.75      244.01    100.99 o 
  19  -1   0        6.15        1.79     20.97 o 
  21  -1   0        8.95       59.81     30.94 o 
  23  -1   0        9.53       12.69     28.68 o 
   4   0   0      421.41      346.50     12.22 o 
   6   0   0     2234.48     2068.96     47.75 o 
   8   0   0      964.88      935.47     33.27 o 
  12   0   0       12.61        3.23      8.62 o 
  14   0   0      255.75      286.95     50.87 o 
  16   0   0      129.65      217.44     96.94 o 
  18   0   0        0.74       -3.13     21.45 o 
  20   0   0        9.71      -15.14     30.28 o 
  22   0   0       28.21       15.76     57.98 o 
   3   1   0    30551.40    33919.19   1021.74 o 
   5   1   0     1043.32      963.81     41.84 o 
   7   1   0     1134.66      927.17     36.64 o 
   9   1   0     4379.99     4446.27    143.61 o 
  11   1   0       38.16       30.10     19.40 o 
  13   1   0       67.75       29.44     30.59 o 
  15   1   0       52.23       17.05     26.76 o 
  17   1   0      258.38       92.28     58.66 o 
  19   1   0        6.79       -4.23     20.31 o 
  21   1   0       10.33       -4.33     28.77 o 
  23   1   0       10.16       28.12     27.74 o 
   0   2   0    36101.73    39765.53   1931.93 o 
   2   2   0    23572.41    24225.25    520.26 o 
   4   2   0     7608.34     6754.87    176.67 o 
   6   2   0     4621.20     4213.58    152.11 o 
   8   2   0      636.38      688.92     42.09 o 
  10   2   0     1242.01     1303.87     84.63 o 
  12   2   0      314.76      346.05     46.68 o 
  14   2   0      135.42       79.81     37.62 o 
  16   2   0       37.75       10.33     22.30 o 
  18   2   0       34.29       -0.58     21.94 o 
  20   2   0       45.68       67.88     29.46 o 
   1   3   0       47.59       43.35     10.77 o 
   3   3   0      885.68      759.57     20.42 o 
   5   3   0     1844.72     1859.90     62.94 o 
   7   3   0      671.36      666.00     43.09 o 
   9   3   0      301.34      257.08     38.47 o 
  11   3   0      133.51      139.62     21.88 o 
  13   3   0      391.33      492.54     80.27 o 
  15   3   0       36.34       30.31     38.05 o 
  17   3   0       50.48       68.42     38.59 o 
  19   3   0       52.64       39.02     37.57 o 
  21   3   0       11.06       14.64     16.26 o 
   0   4   0     1204.56     1193.65     52.86 o 
   2   4   0     1692.75     1667.10     59.06 o 
   4   4   0     2886.64     3286.50    153.34 o 
   6   4   0      638.64      741.33     55.55 o 
   8   4   0      181.62      190.50     30.01 o 
  10   4   0      578.51      656.20     94.42 o 
  12   4   0      312.61      271.42     69.85 o 
  14   4   0       70.58       43.55     34.60 o 
  16   4   0      225.33      230.65    103.94 o 
  18   4   0       29.65       50.56     37.80 o 
  20   4   0       43.09       -1.50     19.28 o 
   1   5   0      226.04      233.80     22.83 o 
   3   5   0      312.74      380.86     35.47 o 
   5   5   0      399.83      445.90     58.81 o 
   7   5   0      281.84      228.10     44.44 o 
   9   5   0      231.54      284.29     55.81 o 
  11   5   0        2.33       15.22     25.04 o 
  13   5   0      500.24      534.29    199.78 o 
  15   5   0       65.07       76.86     58.22 o 
  17   5   0       19.27       59.53     42.41 o 
  19   5   0       16.40        0.19     37.05 o 
   0   6   0     1208.70     1229.99    107.20 o 
   2   6   0      621.69      617.71     75.36 o 
   4   6   0      828.99      925.03     74.67 o 
   6   6   0      170.86      139.49     47.51 o 
   8   6   0      461.64      465.69    166.00 o 
  10   6   0       70.37       36.30     31.47 o 
  12   6   0       15.05       27.46     33.95 o 
  14   6   0      101.08       75.72     51.45 o 
  16   6   0       11.46       16.93     31.13 o 
  18   6   0       93.17        3.10     30.10 o 
   1   7   0       23.84       -0.19     16.55 o 
   3   7   0       70.83        9.22     29.16 o 
   5   7   0      167.56       97.10     37.40 o 
   7   7   0      141.32      130.86     54.47 o 
   9   7   0      251.56      316.69     73.69 o 
  11   7   0       69.45      101.02     51.82 o 
  13   7   0      169.88      180.19     63.14 o 
  15   7   0       24.88      114.07     31.03 o 
   8   8   0       17.29        3.29     42.22 o 
  10   8   0       91.89      103.85     37.81 o 
  12   8   0        9.97       18.05     35.55 o 
  -9  -9   1        4.59       15.33     17.21 o 
  -7  -9   1       39.17       -1.22     13.54 o 
  -5  -9   1       18.29        1.22     15.42 o 
  -3  -9   1        7.99        8.93     21.35 o 
  -1  -9   1      139.68      222.29     33.78 o 
   1  -9   1      161.68      238.90     45.40 o 
   3  -9   1       19.80       -0.56     12.23 o 
   5  -9   1        5.36       -0.66     19.94 o 
   7  -9   1        4.09        0.00      8.56 o 
   9  -9   1       28.95       41.94     19.84 o 
 -12  -8   1       23.71       77.68     39.40 o 
 -10  -8   1      170.08      193.55     41.97 o 
  -8  -8   1        8.03       36.49     37.90 o 
  -6  -8   1       13.29        0.85     21.35 o 
  -4  -8   1        1.27       33.95     40.15 o 
  -2  -8   1      184.15      169.70     42.30 o 
   0  -8   1       16.01       -1.54     15.52 o 
   2  -8   1       27.45       39.25     43.92 o 
   4  -8   1       67.52       83.43     42.70 o 
   6  -8   1      199.30      299.42     52.98 o 
   8  -8   1       87.07      158.87     41.20 o 
  10  -8   1       22.25       45.70     27.18 o 
  12  -8   1       13.32       -8.09     13.07 o 
 -15  -7   1       10.82       -0.19      8.65 o 
 -13  -7   1        1.77        6.21     16.64 o 
 -11  -7   1      123.27      152.30     49.48 o 
  -9  -7   1      199.03      288.41     76.78 o 
  -7  -7   1      168.82      140.09     64.73 o 
  -5  -7   1      351.50      519.21     99.32 o 
  -3  -7   1      446.88      510.79     61.12 o 
  -1  -7   1      215.11      228.63     49.06 o 
   1  -7   1      390.12      523.03     64.89 o 
   3  -7   1      289.56      407.66     51.36 o 
   5  -7   1      785.05      917.76    124.74 o 
   7  -7   1       64.99       61.32     43.55 o 
   9  -7   1      299.75      424.62     65.61 o 
  11  -7   1        3.47       33.66     30.00 o 
  13  -7   1      146.09      265.04     41.59 o 
 -18  -6   1       33.18       17.77     27.27 o 
 -14  -6   1      130.16      163.31     34.53 o 
 -12  -6   1      338.57      542.44     71.92 o 
 -10  -6   1       87.76       75.72     77.98 o 
  -8  -6   1       14.14       81.81     51.16 o 
  -6  -6   1      488.44      591.54    101.16 o 
  -4  -6   1      271.63      295.83     68.05 o 
  -2  -6   1      230.33      267.09     71.24 o 
   0  -6   1      392.52      359.13     48.25 o 
   2  -6   1      337.00      418.48     49.83 o 
   4  -6   1       78.52       97.81     39.36 o 
   6  -6   1      632.77      764.95    172.37 o 
   8  -6   1      264.17      387.01    117.18 o 
  10  -6   1       52.39       30.10     28.97 o 
  12  -6   1       83.45       -0.56     49.85 o 
  14  -6   1       37.41       41.76     35.45 o 
 -19  -5   1       28.13       36.77     23.23 o 
 -17  -5   1       32.42       11.29     26.99 o 
 -15  -5   1       70.23       19.47     34.71 o 
 -13  -5   1       22.85       20.91     23.34 o 
 -11  -5   1      180.41      163.46     71.23 o 
  -9  -5   1     1169.10     1438.93    140.41 o 
  -7  -5   1     1063.20      982.31    177.90 o 
  -5  -5   1      312.24      340.14     34.54 o 
  -3  -5   1      141.72      141.01     22.43 o 
  -1  -5   1      960.40      983.59     44.02 o 
   1  -5   1      207.26      251.36     28.49 o 
   3  -5   1     1262.42     1323.35     62.55 o 
   5  -5   1      145.15      143.60     19.62 o 
   7  -5   1      231.18      372.68    109.73 o 
   9  -5   1      258.84      298.87     44.85 o 
  11  -5   1       57.61      104.89     49.61 o 
  13  -5   1       12.56        7.71     17.77 o 
  15  -5   1       63.35       33.76     32.17 o 
 -20  -4   1       27.95       21.35     23.98 o 
 -18  -4   1       31.87       -3.57     22.10 o 
 -16  -4   1       14.68       31.78     30.66 o 
 -14  -4   1       30.98       24.45     31.13 o 
 -12  -4   1      127.46       98.97     54.37 o 
 -10  -4   1      605.89      627.48     69.07 o 
  -8  -4   1      379.89      296.45     28.95 o 
  -6  -4   1     1082.27      915.11     50.98 o 
  -4  -4   1      792.50      709.44     34.00 o 
  -2  -4   1     1405.71     1353.27     67.52 o 
   0  -4   1     1285.67     1307.79     59.47 o 
   2  -4   1      293.44      356.18     32.20 o 
   4  -4   1       90.96      107.46     17.07 o 
   6  -4   1      217.74      220.58     17.31 o 
   8  -4   1      438.99      451.94     39.36 o 
  10  -4   1      683.22      830.08     64.05 o 
  12  -4   1      627.60      641.42     50.99 o 
  14  -4   1       33.45       22.19     53.79 o 
  16  -4   1      149.99      231.06     53.44 o 
  18  -4   1        0.56       -2.54     24.17 o 
  20  -4   1        2.60       -7.24     25.95 o 
 -21  -3   1        0.47      -22.94     22.94 o 
 -19  -3   1       93.17       76.57     39.51 o 
 -17  -3   1      274.88      343.92     71.91 o 
 -15  -3   1       92.65      123.85     56.73 o 
 -13  -3   1      667.59      810.95     78.82 o 
 -11  -3   1      838.09      913.80     45.68 o 
  -9  -3   1     2161.26     2296.69     75.86 o 
  -7  -3   1     4212.90     4325.92    105.47 o 
  -5  -3   1     4133.41     3898.60     82.92 o 
  -3  -3   1     1932.41     1763.82     38.37 o 
  -1  -3   1     1000.84      952.21     37.13 o 
   1  -3   1       63.62       56.04      4.73 o 
   3  -3   1      118.96      124.00     11.96 o 
   5  -3   1     2399.18     2080.43     51.48 o 
   7  -3   1      526.49      530.66     24.60 o 
   9  -3   1     1307.01     1575.99     55.10 o 
  11  -3   1      354.64      376.83     30.41 o 
  13  -3   1      466.04      528.62     68.47 o 
  15  -3   1      155.82      181.11     82.70 o 
  17  -3   1       37.16        0.66     32.63 o 
  19  -3   1      121.87      127.47     40.73 o 
  21  -3   1       22.36      -24.17     26.24 o 
 -22  -2   1       59.74      118.42     39.03 o 
 -20  -2   1       19.01       29.15     25.30 o 
 -18  -2   1      249.21      415.26     70.48 o 
 -16  -2   1      131.14      141.24     69.85 o 
 -14  -2   1      530.95      576.45     73.13 o 
 -12  -2   1      760.15      856.84     57.99 o 
 -10  -2   1      191.28      165.98     16.25 o 
  -8  -2   1     3755.08     3851.94    117.24 o 
  -6  -2   1     1507.46     1326.97     22.94 o 
  -4  -2   1      282.44      260.29     11.78 o 
  -2  -2   1    19018.73    18657.29    384.81 o 
   0  -2   1    16979.62    16306.42    354.28 o 
   2  -2   1     7877.78     7311.66    147.79 o 
   4  -2   1     6527.90     5718.63     98.92 o 
   6  -2   1     5157.98     4766.38     92.84 o 
   8  -2   1       11.72        7.49      3.52 o 
  10  -2   1      272.31      267.76     19.00 o 
  12  -2   1      180.33      234.12     44.00 o 
  14  -2   1      687.48      831.41     88.68 o 
  16  -2   1       91.61      222.36     51.64 o 
  18  -2   1       43.53       34.04     34.42 o 
  20  -2   1       21.52       -2.92     58.77 o 
  22  -2   1        8.35       50.31     34.79 o 
 -21  -1   1       37.72       28.03     32.45 o 
 -19  -1   1      278.80      375.52    167.12 o 
 -17  -1   1      118.33      128.68     41.23 o 
 -15  -1   1      256.76      329.11     61.64 o 
 -13  -1   1      415.11      403.92     38.03 o 
 -11  -1   1     1951.77     2154.78     68.99 o 
  -9  -1   1     5443.73     5623.15    129.54 o 
  -7  -1   1     6384.04     6142.51    137.77 o 
  -5  -1   1     3606.60     3516.54     72.28 o 
  -3  -1   1     2257.26     1900.43     45.95 o 
   1  -1   1    21694.04    23865.92    734.05 o 
   3  -1   1    72032.06    89990.66   2629.65 o 
   5  -1   1     3016.79     2803.21     57.17 o 
   7  -1   1      137.63      121.30      9.05 o 
   9  -1   1     1054.69     1071.17     36.61 o 
  11  -1   1      790.02      720.58     53.03 o 
  13  -1   1      419.95      458.81     61.43 o 
  15  -1   1      362.03      548.75    101.54 o 
  17  -1   1      389.45      395.93     84.08 o 
  19  -1   1       65.57       28.78     62.26 o 
  21  -1   1        6.02       30.55     32.52 o 
 -22   0   1       31.75       21.25     23.89 o 
 -20   0   1       27.42       29.06     34.51 o 
 -18   0   1      110.46      129.99     75.75 o 
 -16   0   1      109.47       82.52     37.56 o 
 -14   0   1      354.28      420.10     57.62 o 
 -12   0   1     1716.01     1421.13     64.49 o 
 -10   0   1      223.36      245.90     43.45 o 
  -8   0   1      424.87      420.12     13.11 o 
  -6   0   1       73.96       87.95      7.09 o 
  -4   0   1      283.75      228.29     15.12 o 
   4   0   1     9283.61     8067.55    172.02 o 
   6   0   1     2091.48     2031.91     47.78 o 
   8   0   1      269.15      268.21     15.20 o 
  10   0   1      659.79      759.01     67.37 o 
  12   0   1       30.29       49.71     27.81 o 
  14   0   1       70.05       93.74     29.33 o 
  16   0   1       14.41       69.51     40.89 o 
  18   0   1       16.57       -5.17     28.21 o 
  20   0   1        0.78        1.60     34.04 o 
  22   0   1        1.19       18.71     48.10 o 
 -23   1   1       23.72      101.19     48.15 o 
 -21   1   1       36.98       28.31     44.67 o 
 -19   1   1      279.86      210.55     65.70 o 
 -17   1   1      115.45       35.86     42.40 o 
 -15   1   1      262.56      335.00    107.34 o 
 -13   1   1      442.42      433.00     73.74 o 
 -11   1   1     1903.51     2177.35    116.34 o 
  -9   1   1     5435.82     5586.78    170.11 o 
  -7   1   1     6261.59     5863.99    160.43 o 
  -5   1   1     4071.75     3791.11     93.43 o 
  -3   1   1     1897.21     1532.12     46.36 o 
   1   1   1    22320.89    23256.93    740.79 o 
   3   1   1    72345.20    89300.71   3282.79 o 
   5   1   1     2945.76     2847.82     94.70 o 
   7   1   1      136.88       94.60     18.37 o 
   9   1   1     1074.11     1098.82     52.33 o 
  11   1   1      791.30      787.51     66.06 o 
  13   1   1      426.72      500.20     51.83 o 
  15   1   1      341.52      469.64     62.79 o 
  17   1   1      408.39      402.73     87.67 o 
  19   1   1       57.88       33.39     38.47 o 
  21   1   1        7.82       16.98     23.66 o 
 -22   2   1       59.87      131.87     49.19 o 
 -20   2   1       16.66      -14.29     26.59 o 
 -18   2   1      233.66      381.14     89.40 o 
 -16   2   1      153.37      121.08     94.45 o 
 -14   2   1      544.42      472.87     68.45 o 
 -12   2   1      787.50      817.29     65.52 o 
 -10   2   1      226.11      218.94     24.54 o 
  -8   2   1     3904.09     3816.20    125.00 o 
  -6   2   1     1580.69     1459.86     55.11 o 
  -4   2   1      279.63      260.58     15.67 o 
  -2   2   1    19227.99    18657.02    382.09 o 
   0   2   1    16867.34    16585.59    382.84 o 
   2   2   1     8128.74     7350.30    144.00 o 
   4   2   1     6671.16     5920.27    159.56 o 
   6   2   1     4743.40     4380.60    138.43 o 
   8   2   1       32.80       38.13     10.61 o 
  10   2   1      218.92      217.13     29.18 o 
  12   2   1      184.67      219.59     41.14 o 
  14   2   1      681.53      903.65     93.54 o 
  16   2   1       81.49       27.33     48.98 o 
  18   2   1       47.83        9.45     38.20 o 
  20   2   1       19.95       59.90     35.36 o 
  22   2   1        8.49      111.18     41.28 o 
 -21   3   1        0.36       -1.10     20.36 o 
 -19   3   1       96.15       48.08     40.78 o 
 -17   3   1      282.47      367.27    149.42 o 
 -15   3   1       84.77      121.24     39.42 o 
 -13   3   1      658.80      785.89     83.10 o 
 -11   3   1      868.16      913.46     52.18 o 
  -9   3   1     2112.86     2209.29     89.10 o 
  -7   3   1     4159.30     4514.47    167.37 o 
  -5   3   1     4525.90     4187.46    117.69 o 
  -3   3   1     2245.53     2075.63     41.55 o 
  -1   3   1      820.47      774.16     27.04 o 
   1   3   1       42.32       51.28      9.89 o 
   3   3   1      177.04      178.73      8.05 o 
   5   3   1     2471.69     2219.36     80.21 o 
   7   3   1      510.31      499.38     29.55 o 
   9   3   1     1324.65     1577.35     66.38 o 
  11   3   1      357.50      395.29     31.52 o 
  13   3   1      479.57      571.18    123.06 o 
  15   3   1      164.68      122.42     45.84 o 
  17   3   1       30.53       35.55     31.51 o 
  19   3   1      115.49       43.23     25.93 o 
  21   3   1       23.19      -20.69     20.69 o 
 -20   4   1       27.47        1.97     43.17 o 
 -18   4   1       25.94       60.47     54.07 o 
 -16   4   1       11.58       13.53     25.70 o 
 -14   4   1       41.67       17.23     40.66 o 
 -12   4   1      149.85      128.92     67.97 o 
 -10   4   1      652.73      614.39     96.98 o 
  -8   4   1      349.95      289.79     33.97 o 
  -6   4   1     1121.22     1072.96     70.38 o 
  -4   4   1      808.26      681.36     67.94 o 
  -2   4   1     1428.30     1348.94     41.29 o 
   0   4   1     1371.96     1384.62     45.83 o 
   2   4   1      295.92      296.76     23.31 o 
   4   4   1       78.37       85.42     29.89 o 
   6   4   1      161.82      188.58     44.44 o 
   8   4   1      418.12      390.48     42.67 o 
  10   4   1      667.35      699.00    156.15 o 
  12   4   1      655.34      607.38    155.98 o 
  14   4   1       23.33       31.86     30.48 o 
  16   4   1      139.40      127.64     80.34 o 
  18   4   1        0.30       14.80     17.94 o 
  20   4   1        3.18       39.01     13.57 o 
 -19   5   1       29.55       -0.47     30.56 o 
 -17   5   1       29.98       65.45     67.62 o 
 -15   5   1       64.64      121.89     86.72 o 
 -13   5   1       28.92       26.24     51.72 o 
 -11   5   1      208.63      114.86     75.56 o 
  -9   5   1     1178.83     1176.93    236.49 o 
  -7   5   1     1040.76      966.17    151.46 o 
  -5   5   1      372.19      352.61     45.25 o 
  -3   5   1      173.79      206.17     23.01 o 
  -1   5   1      820.25      785.20     34.99 o 
   1   5   1      154.44      185.08     22.56 o 
   3   5   1     1165.13     1253.93     67.39 o 
   5   5   1      123.02      100.12     37.91 o 
   7   5   1      216.43      213.63     52.93 o 
   9   5   1      251.81      285.28     88.94 o 
  11   5   1       65.52       96.24     63.83 o 
  13   5   1       10.20       18.45     25.11 o 
  15   5   1       60.52       27.51     26.20 o 
  17   5   1       95.48      100.14     64.25 o 
  19   5   1       35.98        0.66     14.86 o 
 -18   6   1       27.77        1.32     21.54 o 
 -16   6   1       64.08       54.46     68.19 o 
 -14   6   1      134.93      249.68     72.44 o 
 -12   6   1      327.05      475.58    119.84 o 
 -10   6   1       72.73       68.47     62.36 o 
  -8   6   1       16.29       29.15     54.54 o 
  -6   6   1      507.53      442.43    108.42 o 
  -4   6   1      267.11      206.72     45.93 o 
  -2   6   1      231.87      177.96     30.78 o 
   0   6   1      413.72      386.56     44.81 o 
   2   6   1      349.15      347.58     43.99 o 
   4   6   1       59.98       59.80     46.31 o 
   6   6   1      642.31      714.24     86.15 o 
   8   6   1      270.53      209.46     54.64 o 
  10   6   1       63.43       -1.24     30.66 o 
  12   6   1       69.09       85.10     31.41 o 
  14   6   1       32.38       49.97     57.55 o 
  16   6   1       25.32        1.03     19.09 o 
  18   6   1       35.54        1.98     15.99 o 
 -15   7   1        9.28       35.55     21.53 o 
 -13   7   1        3.14       27.83     44.01 o 
 -11   7   1      134.43      171.78     61.06 o 
  -9   7   1      185.13      240.78     70.10 o 
  -7   7   1      167.03      104.43     47.98 o 
  -5   7   1      352.89      269.63     94.52 o 
   1   7   1      345.01      414.80    111.56 o 
   3   7   1      258.66      211.92     41.15 o 
   5   7   1      768.69      651.70     68.36 o 
   7   7   1       63.97       20.76     38.47 o 
   9   7   1      288.77      209.04    160.58 o 
  11   7   1        3.34      -17.96     26.61 o 
  13   7   1      154.58      195.04     98.79 o 
  15   7   1       97.10      167.17     45.34 o 
 -12   8   1       22.10       58.78     28.87 o 
 -10   8   1      166.99      104.07     40.27 o 
  -8   8   1        6.46       -0.94     17.30 o 
   4   8   1       67.46       21.54     25.96 o 
   8   8   1       75.53       39.69     62.45 o 
  10   8   1       29.25       26.33     44.01 o 
  12   8   1        9.58        1.79     15.70 o 
  -9  -9   2       22.81       38.37     34.23 o 
  -7  -9   2       31.19       -0.85     22.76 o 
  -5  -9   2       22.81        0.19     12.98 o 
  -3  -9   2        5.66       14.29     25.67 o 
  -1  -9   2       77.41       88.24     20.49 o 
   1  -9   2      102.77      163.13     69.85 o 
   3  -9   2      146.73      209.34     40.55 o 
   5  -9   2       16.44       -7.90     17.49 o 
   7  -9   2       17.32        0.28     10.53 o 
   9  -9   2       34.44       55.39     20.78 o 
 -12  -8   2        6.60      -15.33     15.33 o 
 -10  -8   2       28.89       21.54     30.85 o 
  -8  -8   2       81.05      143.72     55.78 o 
  -6  -8   2      222.99      321.65     78.48 o 
  -4  -8   2       43.85       17.77     60.19 o 
  -2  -8   2       61.53       22.34     29.30 o 
   0  -8   2      140.69      227.57     40.79 o 
   2  -8   2       94.69       86.88     78.97 o 
   4  -8   2      285.18      442.30     67.30 o 
   6  -8   2       30.36       41.75     44.01 o 
   8  -8   2      192.25      288.51     66.25 o 
  10  -8   2       14.75        1.88     14.86 o 
  12  -8   2       71.50      132.06     36.68 o 
 -15  -7   2       14.51       -0.38     10.16 o 
 -13  -7   2       65.07        1.50     37.62 o 
 -11  -7   2       22.32       24.73     39.97 o 
  -9  -7   2      285.04      380.83     81.89 o 
  -7  -7   2      136.44      109.88     65.76 o 
  -5  -7   2      100.98       45.06     52.21 o 
  -3  -7   2      508.87      507.47     85.55 o 
  -1  -7   2      726.38      957.37     82.54 o 
   1  -7   2      162.81      256.47     47.50 o 
   3  -7   2      303.93      342.80     57.42 o 
   5  -7   2      376.73      592.13     97.17 o 
   7  -7   2      226.26      377.27     75.28 o 
   9  -7   2       40.48       31.88     30.66 o 
  11  -7   2       21.95       45.23     27.37 o 
  13  -7   2       43.69       -0.09     17.78 o 
 -18  -6   2       25.01       24.26     21.91 o 
 -16  -6   2       53.84       19.75     33.01 o 
 -14  -6   2        6.48       -2.67     14.93 o 
 -12  -6   2       52.56       -0.38     31.98 o 
 -10  -6   2      356.13      330.98    197.38 o 
  -8  -6   2      170.56      145.18    113.75 o 
  -6  -6   2     1215.12     1571.66    162.61 o 
  -4  -6   2      410.38      435.36     69.48 o 
  -2  -6   2      290.77      266.96     40.17 o 
   0  -6   2      147.84      138.94     33.95 o 
   2  -6   2      124.38      142.80     33.51 o 
   4  -6   2      327.88      328.31     56.80 o 
   6  -6   2      491.35      591.35    153.91 o 
   8  -6   2      384.36      481.33    132.57 o 
  10  -6   2      158.08      210.93     48.26 o 
  12  -6   2       33.35       90.09     35.36 o 
  14  -6   2      210.96      201.76     36.51 o 
 -19  -5   2       11.92       10.16     28.87 o 
 -17  -5   2       47.88       31.79     51.07 o 
 -15  -5   2       13.11       13.35     39.50 o 
 -13  -5   2       60.84       38.32     22.12 o 
 -11  -5   2       46.32       35.09     25.80 o 
  -9  -5   2      416.24      524.07     90.22 o 
  -7  -5   2      523.64      512.24    104.20 o 
  -5  -5   2       14.55        3.54      8.27 o 
  -3  -5   2     2397.18     2649.99     90.32 o 
  -1  -5   2      205.41      204.26     23.50 o 
   1  -5   2     1304.17     1292.00     59.46 o 
   3  -5   2     1357.05     1606.97     78.91 o 
   5  -5   2      228.71      188.75     25.29 o 
   7  -5   2       67.03       87.47     45.71 o 
   9  -5   2      765.85      945.83    123.80 o 
  11  -5   2      396.30      453.57     65.25 o 
  13  -5   2       97.58       89.36     31.79 o 
  15  -5   2      125.11       28.69     36.50 o 
  19  -5   2       30.41       43.45     22.10 o 
 -20  -4   2       10.04       -4.23     24.26 o 
 -18  -4   2      133.74       98.12     76.39 o 
 -16  -4   2        6.90        4.04     42.41 o 
 -14  -4   2       16.93       13.64     29.34 o 
 -12  -4   2      254.28      251.34     45.85 o 
 -10  -4   2      561.45      443.91     56.35 o 
  -8  -4   2      541.31      480.04     59.28 o 
  -6  -4   2     5678.34     5274.72    194.15 o 
  -4  -4   2     2536.53     2393.11    108.03 o 
  -2  -4   2     5964.01     6006.26    183.67 o 
   0  -4   2       44.24       51.14     15.61 o 
   2  -4   2     1303.15     1226.55     67.10 o 
   4  -4   2     1458.44     1609.87     67.95 o 
   6  -4   2     1018.10     1047.57     61.01 o 
   8  -4   2      562.44      602.65     40.37 o 
  10  -4   2      482.08      474.01     46.46 o 
  12  -4   2      260.67      298.73     41.61 o 
  14  -4   2      277.08      348.62     70.31 o 
  16  -4   2       86.21       13.83     60.39 o 
  18  -4   2       47.89       16.55     42.79 o 
  20  -4   2        0.52       -9.03     42.50 o 
 -21  -3   2      108.75       81.47     33.96 o 
 -19  -3   2      381.07      493.12     81.73 o 
 -17  -3   2       48.60       59.98     38.70 o 
 -15  -3   2      557.25      616.54     70.05 o 
 -13  -3   2      717.69      812.11     94.84 o 
 -11  -3   2     1414.07     1496.10     80.63 o 
  -9  -3   2      204.56      179.53     17.30 o 
  -7  -3   2      533.74      479.85     22.83 o 
  -5  -3   2     1762.04     1665.28     41.32 o 
  -3  -3   2     3523.15     3193.67     60.20 o 
  -1  -3   2    11834.87    10967.74    248.46 o 
   1  -3   2     2732.47     2650.04     63.40 o 
   3  -3   2       40.64       41.44     12.68 o 
   5  -3   2     1079.71     1022.55     30.98 o 
   7  -3   2     5843.68     5528.78    125.84 o 
   9  -3   2     1020.51     1152.58     44.91 o 
  11  -3   2      261.53      297.26     29.57 o 
  13  -3   2      292.30      364.46     99.78 o 
  15  -3   2      279.08      306.27     72.47 o 
  17  -3   2        5.22        6.58     21.53 o 
  19  -3   2       33.54       20.69     57.08 o 
  21  -3   2        0.14       36.48     21.72 o 
 -22  -2   2       45.16       47.03     29.25 o 
 -20  -2   2      136.42       58.14     54.38 o 
 -18  -2   2       64.91       34.24     38.29 o 
 -16  -2   2      620.25      796.47     87.17 o 
 -14  -2   2       31.69       50.81     28.42 o 
 -12  -2   2      544.67      634.47     55.55 o 
 -10  -2   2     2939.20     3064.20     81.48 o 
  -8  -2   2     2321.47     2342.61     60.71 o 
  -6  -2   2     6061.88     6163.82    134.28 o 
  -4  -2   2     9712.98     9741.91    190.26 o 
  -2  -2   2    14572.59    14162.07    282.97 o 
   0  -2   2    10310.79    10119.66    221.80 o 
   2  -2   2     2784.40     2625.70     58.52 o 
   4  -2   2     5583.59     5065.62     97.43 o 
   6  -2   2     1391.98     1429.32     35.00 o 
   8  -2   2       17.93       22.89      4.43 o 
  10  -2   2      420.35      510.02     29.35 o 
  12  -2   2       58.45       80.58     32.99 o 
  14  -2   2      280.23      394.60     63.01 o 
  16  -2   2      350.50      419.60     81.53 o 
  18  -2   2       27.11        4.70     23.42 o 
  20  -2   2        1.85        9.87     34.51 o 
  22  -2   2       27.35       71.29     32.26 o 
 -23  -1   2       21.67       31.69     16.08 o 
 -21  -1   2      153.70       15.90     50.90 o 
 -19  -1   2      484.91      610.63    319.16 o 
 -17  -1   2      241.05      384.67     67.52 o 
 -15  -1   2       75.31      129.50     48.95 o 
 -13  -1   2      607.48      619.98     39.69 o 
 -11  -1   2     2322.47     2705.94     81.37 o 
  -9  -1   2    13978.46    14327.92    357.07 o 
  -7  -1   2      380.52      346.53     16.53 o 
  -5  -1   2    15631.10    14514.80    337.14 o 
  -3  -1   2     1086.81      927.50     21.44 o 
  -1  -1   2     6585.69     5473.58     95.03 o 
   1  -1   2    15113.81    14921.74    317.54 o 
   3  -1   2    13595.92    12337.96    236.78 o 
   5  -1   2     1322.79     1251.50     33.44 o 
   7  -1   2     1272.63     1135.81     37.94 o 
   9  -1   2      360.03      345.95     18.66 o 
  11  -1   2       47.37       48.61     31.12 o 
  13  -1   2      212.42      331.47     54.28 o 
  15  -1   2      403.13      589.71     77.02 o 
  17  -1   2      466.66      697.51    150.78 o 
  19  -1   2       68.91       26.24     39.60 o 
  21  -1   2       13.27      -15.90     15.90 o 
 -22   0   2        1.23       -0.66     12.60 o 
 -20   0   2       23.36       -2.07     20.69 o 
 -18   0   2        2.43       -3.08     17.62 o 
 -16   0   2      375.69      368.08    149.94 o 
 -14   0   2      704.74      806.94     94.33 o 
 -12   0   2       24.93       41.52     13.95 o 
 -10   0   2      367.24      263.36     24.29 o 
  -8   0   2    13773.14    15011.79    406.24 o 
  -6   0   2     7161.67     6666.90    158.01 o 
  -4   0   2      604.43      575.31     18.47 o 
   2   0   2     2279.55     1993.72     47.39 o 
   4   0   2      126.48      108.80     11.82 o 
   6   0   2     2164.88     2051.25     52.87 o 
   8   0   2      676.39      725.40     27.40 o 
  10   0   2      148.68      139.00     22.08 o 
  12   0   2      837.23      780.31     52.65 o 
  14   0   2      144.05      295.72     65.90 o 
  16   0   2        6.47        0.56     19.84 o 
  18   0   2       14.03      -12.32     53.13 o 
  20   0   2      122.97       65.95     45.72 o 
  22   0   2        1.38       48.69     28.73 o 
 -23   1   2       22.36       21.16     34.61 o 
 -21   1   2      155.02       43.56     44.41 o 
 -19   1   2      486.48      393.32    105.76 o 
 -17   1   2      226.50       57.34    103.72 o 
 -15   1   2       71.45       86.04    140.33 o 
 -13   1   2      610.30      559.43     58.95 o 
 -11   1   2     2334.70     2706.51    129.85 o 
  -9   1   2    13988.23    14563.81    438.02 o 
  -7   1   2      382.00      357.62     22.09 o 
  -5   1   2    15309.53    13947.19    447.44 o 
  -3   1   2     1232.19     1070.87     21.82 o 
  -1   1   2     6937.92     5821.73    110.27 o 
   1   1   2    15908.87    15287.35    312.16 o 
   3   1   2    13249.83    12466.60    331.06 o 
   5   1   2     1347.81     1303.79     50.28 o 
   7   1   2     1152.43      954.62     49.59 o 
   9   1   2      413.73      392.85     27.84 o 
  11   1   2       35.41       62.61     20.64 o 
  13   1   2      185.36      277.43     52.95 o 
  15   1   2      399.64      434.04     58.16 o 
  17   1   2      470.03      602.39    109.16 o 
  19   1   2       67.38       47.78     62.83 o 
  21   1   2       12.88       41.36     54.35 o 
 -20   2   2      140.19       42.44     37.49 o 
 -18   2   2       72.89       19.42     26.50 o 
 -16   2   2      643.14      598.09    136.88 o 
 -14   2   2       34.62        4.50     26.71 o 
 -12   2   2      499.97      567.34     53.44 o 
 -10   2   2     2879.60     2862.32     95.58 o 
  -8   2   2     2196.43     2272.50     76.06 o 
  -6   2   2     5715.29     5857.14    164.39 o 
  -4   2   2     9546.38     9482.92    185.01 o 
  -2   2   2    15172.38    14833.36    294.99 o 
   0   2   2    10528.87    10133.46    199.26 o 
   2   2   2     2657.19     2433.88     76.94 o 
   4   2   2     5668.96     4880.40    135.29 o 
   6   2   2     1368.42     1407.69     61.48 o 
   8   2   2       11.73       24.83     12.25 o 
  10   2   2      432.74      499.43     39.25 o 
  12   2   2       52.55       46.91     29.24 o 
  14   2   2      306.64      364.59     59.10 o 
  16   2   2      355.69      360.94     97.82 o 
  18   2   2       27.33        2.45     19.17 o 
  20   2   2        1.27       46.66     26.16 o 
 -21   3   2      103.65       56.62     50.38 o 
 -19   3   2      388.18      614.32    163.28 o 
 -17   3   2       38.81       23.91     29.05 o 
 -15   3   2      513.11      409.94     99.89 o 
 -13   3   2      749.91      659.40    107.11 o 
 -11   3   2     1450.81     1504.62    143.48 o 
  -9   3   2      201.54      178.49     21.39 o 
  -7   3   2      516.76      449.79     28.90 o 
  -5   3   2     1662.71     1557.37     44.68 o 
  -3   3   2     3344.49     3046.02     58.62 o 
  -1   3   2    12097.00    11418.09    281.26 o 
   1   3   2     2975.50     2846.36     73.24 o 
   3   3   2       66.87       72.05      7.38 o 
   5   3   2     1203.79     1103.17     51.66 o 
   7   3   2     5860.24     5613.97    179.74 o 
   9   3   2      910.78     1100.63     51.55 o 
  11   3   2      262.73      320.92     44.57 o 
  13   3   2      285.81      306.53     60.71 o 
  15   3   2      283.05      328.40     61.56 o 
  17   3   2        4.63       -1.02     17.61 o 
  19   3   2       34.95       49.83     21.74 o 
  21   3   2        0.16       -5.83     17.77 o 
 -20   4   2       11.29        0.56     18.71 o 
 -18   4   2      142.64      204.44     76.21 o 
 -16   4   2        3.76       14.01     41.00 o 
 -14   4   2       20.78       22.76     51.63 o 
 -12   4   2      210.77      139.75     60.08 o 
 -10   4   2      598.56      519.63     82.46 o 
  -8   4   2      452.13      409.40     37.35 o 
  -6   4   2     5405.59     5434.97    197.77 o 
  -4   4   2     2452.96     2377.10     60.64 o 
  -2   4   2     6272.78     6289.64    156.27 o 
   0   4   2       31.75       30.30     11.80 o 
   2   4   2     1254.70     1147.33     64.32 o 
   4   4   2     1411.50     1666.60     93.30 o 
   6   4   2      993.55     1120.33     75.52 o 
   8   4   2      550.78      609.37     59.11 o 
  10   4   2      463.87      378.15     66.95 o 
  12   4   2      287.66      339.58     64.02 o 
  14   4   2      304.30      368.27    111.68 o 
  16   4   2       81.01       64.00     38.27 o 
  18   4   2       44.90       20.39     35.27 o 
  20   4   2        1.13       50.69     32.44 o 
 -19   5   2       10.06        1.60     24.73 o 
 -17   5   2       44.05       43.54     51.26 o 
 -15   5   2        9.91        1.88     37.99 o 
 -13   5   2       56.65       59.44     56.99 o 
 -11   5   2       52.52       55.39     54.64 o 
  -9   5   2      400.72      460.95    163.57 o 
  -7   5   2      506.83      474.42     85.17 o 
  -5   5   2       12.43       15.54     14.13 o 
  -3   5   2     2446.27     2370.75    125.36 o 
  -1   5   2      192.73      192.47     16.25 o 
   1   5   2     1373.66     1380.41     78.54 o 
   3   5   2     1412.50     1643.78     88.58 o 
   5   5   2      232.90      156.69     49.70 o 
   7   5   2       45.00       43.55     44.16 o 
   9   5   2      763.63      978.97    109.79 o 
  11   5   2      434.29      497.93    176.10 o 
  13   5   2      100.57      107.10     51.40 o 
  15   5   2      133.93       90.45     36.09 o 
  17   5   2       15.49       32.92     25.91 o 
  19   5   2       30.64        0.94     24.08 o 
 -18   6   2       26.10       34.23     45.89 o 
 -16   6   2       49.82      114.55     45.33 o 
 -14   6   2        5.09      -11.10     32.63 o 
 -12   6   2       66.23       -5.08     32.92 o 
 -10   6   2      308.95      575.05    149.57 o 
  -8   6   2      138.51      135.66     65.85 o 
  -6   6   2     1174.31     1228.03    143.71 o 
  -4   6   2      406.49      368.29     90.68 o 
  -2   6   2      255.61      204.23     42.78 o 
   0   6   2      134.68       97.33     26.31 o 
   2   6   2      108.30      102.01     36.55 o 
   4   6   2      327.01      370.35     53.52 o 
   6   6   2      476.11      526.55     73.98 o 
   8   6   2      392.19      405.28    106.26 o 
  10   6   2      158.45      119.41     46.20 o 
  12   6   2       33.50      101.11     36.63 o 
  14   6   2      218.00      266.36    148.50 o 
  16   6   2       21.13       -2.62     19.33 o 
  18   6   2        9.02       -1.22     12.69 o 
 -15   7   2       14.03       55.20     23.23 o 
 -13   7   2       70.86       85.12     40.16 o 
 -11   7   2       18.93        1.22     29.53 o 
  -9   7   2      278.71      261.28     73.23 o 
  -7   7   2      134.17      102.17     70.27 o 
  -1   7   2      732.01      917.04    110.29 o 
   1   7   2      166.13      240.39     61.53 o 
   3   7   2      306.33      333.44     56.66 o 
   5   7   2      411.60      447.87     73.49 o 
   7   7   2      227.98      323.68     86.53 o 
   9   7   2       50.63       33.52     27.51 o 
  11   7   2       17.58       25.95     25.44 o 
  13   7   2       50.64       35.27     46.27 o 
  15   7   2        9.95       32.63     25.86 o 
 -12   8   2       10.32        4.80     16.55 o 
 -10   8   2       24.00       45.99     24.45 o 
   4   8   2      295.66      104.58     81.23 o 
   6   8   2       30.23       13.17     19.26 o 
   8   8   2      189.30      113.46     56.27 o 
  10   8   2       12.08        2.63     16.55 o 
  12   8   2       69.31       10.72     29.91 o 
  -9  -9   3        7.60      -12.04     17.11 o 
  -7  -9   3        8.33       -1.88     16.08 o 
  -5  -9   3       49.68        1.32     18.15 o 
  -3  -9   3       21.24       -1.79     18.24 o 
  -1  -9   3       25.29       30.77     15.85 o 
   1  -9   3       11.30       19.60     22.71 o 
   5  -9   3       26.31       -9.22     17.21 o 
   7  -9   3        7.91       -1.13     17.87 o 
   9  -9   3       18.00       28.40     16.08 o 
 -12  -8   3       26.31        7.99     29.72 o 
 -10  -8   3       63.57       93.11     38.56 o 
  -8  -8   3      160.26      180.83     98.32 o 
  -6  -8   3      120.10       56.16     74.50 o 
  -4  -8   3       76.45       80.32     55.31 o 
   0  -8   3       12.54       -0.94     20.29 o 
   2  -8   3      263.43      311.08    245.88 o 
   4  -8   3       97.44      238.17     45.81 o 
   6  -8   3      312.48      351.32     79.55 o 
   8  -8   3       65.93      130.08     36.02 o 
  10  -8   3        6.12       18.62     22.38 o 
  12  -8   3       72.95       89.27     21.07 o 
 -17  -7   3       83.26       90.12     31.61 o 
 -15  -7   3       30.55       20.42     31.32 o 
 -13  -7   3       15.31        0.94     17.49 o 
 -11  -7   3       24.40       86.05     40.53 o 
  -9  -7   3       57.27        8.46     42.32 o 
  -7  -7   3      279.90      277.38    117.37 o 
  -5  -7   3      119.17      173.75    113.92 o 
  -3  -7   3      382.25      430.35     64.37 o 
  -1  -7   3      217.96      299.02     76.55 o 
   1  -7   3      308.94      407.04     61.39 o 
   3  -7   3      170.68      200.82     50.72 o 
   5  -7   3      206.09      398.41     75.00 o 
   7  -7   3       67.72      117.57     67.62 o 
   9  -7   3        0.92       16.55     46.55 o 
  11  -7   3       80.52       97.07     34.05 o 
  13  -7   3       15.61       -0.85     16.55 o 
 -18  -6   3       37.08       12.79     22.10 o 
 -16  -6   3        7.32       -3.48     44.01 o 
 -14  -6   3       19.35        1.70     11.16 o 
 -12  -6   3        8.55        0.77     11.32 o 
 -10  -6   3     1075.32     1131.29    144.77 o 
  -8  -6   3      785.49      942.87    141.24 o 
  -6  -6   3     1537.51     1643.36    236.72 o 
  -4  -6   3      349.59      267.79     45.33 o 
  -2  -6   3      495.12      561.09     52.29 o 
   0  -6   3      783.26      942.93     84.08 o 
   2  -6   3      282.31      399.47     61.77 o 
   4  -6   3      658.09      807.32    118.94 o 
   6  -6   3      560.99      762.58    111.17 o 
   8  -6   3      733.62     1094.17    120.00 o 
  10  -6   3       40.01       21.07     41.66 o 
  12  -6   3       92.18       99.05     33.86 o 
  14  -6   3       43.60       81.07     25.49 o 
 -19  -5   3       11.26       11.19     18.34 o 
 -17  -5   3       46.31       27.09     30.10 o 
 -13  -5   3      188.61      177.76     40.26 o 
 -11  -5   3       12.81       -1.55     17.53 o 
  -9  -5   3      482.95      540.49    141.20 o 
  -7  -5   3      102.61       63.78     37.16 o 
  -5  -5   3     1122.14     1163.66    112.85 o 
  -3  -5   3     1230.74     1190.12     74.92 o 
  -1  -5   3       34.10       35.41     15.38 o 
   1  -5   3      415.51      438.15     34.09 o 
   3  -5   3      383.01      419.99     40.92 o 
   5  -5   3      234.57      208.98     26.83 o 
   7  -5   3       10.09       17.24     15.99 o 
   9  -5   3      118.26      121.87     36.62 o 
  11  -5   3      272.27      356.43     57.51 o 
  13  -5   3       17.56        7.88     17.27 o 
  15  -5   3       23.03        8.84     37.52 o 
 -20  -4   3       96.45       27.94     30.67 o 
 -18  -4   3      129.45      204.05     52.78 o 
 -14  -4   3       57.45       10.25     56.05 o 
 -12  -4   3      327.73      256.88     43.33 o 
 -10  -4   3      942.97      945.59    140.50 o 
  -8  -4   3     1502.01     1548.59    140.78 o 
  -6  -4   3     1149.58     1122.67     46.04 o 
  -4  -4   3     3718.33     3573.97     96.95 o 
  -2  -4   3     2261.97     2328.53     80.48 o 
   0  -4   3     4346.00     4726.19    148.03 o 
   2  -4   3      956.04      921.39     45.94 o 
   4  -4   3     1517.74     1478.71     47.26 o 
   6  -4   3      252.94      229.97     26.15 o 
   8  -4   3      505.40      455.15     33.34 o 
  10  -4   3      529.94      610.97     74.19 o 
  12  -4   3      401.19      568.70     49.14 o 
  14  -4   3      237.70       99.94     79.52 o 
  16  -4   3      117.00      185.98     47.60 o 
  20  -4   3       21.73       49.18     27.27 o 
 -21  -3   3       75.23       73.18     34.61 o 
 -19  -3   3       83.04       26.81     63.49 o 
 -17  -3   3      354.62      356.22     81.81 o 
 -15  -3   3      175.13      191.33     47.54 o 
 -13  -3   3      447.14      430.14     54.74 o 
 -11  -3   3       40.28       34.60     14.56 o 
  -9  -3   3      150.41      169.66     14.65 o 
  -7  -3   3      227.10      223.09     15.25 o 
  -5  -3   3     3512.32     3486.32     72.66 o 
  -3  -3   3     1138.63     1098.76     27.54 o 
  -1  -3   3     1382.13     1197.93     39.50 o 
   1  -3   3      210.48      214.96     13.84 o 
   3  -3   3       26.37       31.39      9.50 o 
   5  -3   3      246.71      238.28     16.09 o 
   7  -3   3     2751.43     2812.29    115.37 o 
   9  -3   3      495.61      554.46     30.40 o 
  11  -3   3       35.02       21.25     21.11 o 
  13  -3   3       17.77        8.28     27.36 o 
  15  -3   3      335.87      377.69     77.19 o 
  17  -3   3        9.55        1.97     30.37 o 
  19  -3   3       62.62       47.22     40.26 o 
  21  -3   3        8.37      -40.81     64.70 o 
 -22  -2   3       27.04       84.45     43.26 o 
 -20  -2   3      150.05      211.79    127.77 o 
 -18  -2   3      549.92      697.82    233.78 o 
 -16  -2   3      296.33      280.97    104.29 o 
 -14  -2   3        8.17       61.84     28.86 o 
 -12  -2   3      191.51      186.53     21.30 o 
 -10  -2   3       38.28       46.92     10.34 o 
  -8  -2   3     1622.82     1660.96     46.16 o 
  -6  -2   3      687.52      667.99     14.76 o 
  -4  -2   3      748.99      686.77     22.26 o 
  -2  -2   3    12247.77    12124.18    235.14 o 
   0  -2   3     1633.39     1536.34     46.29 o 
   2  -2   3     2570.89     2474.16     54.87 o 
   4  -2   3     2662.96     2609.92     61.75 o 
   6  -2   3     1789.00     1559.30     45.74 o 
   8  -2   3     1734.81     1751.49     52.10 o 
  10  -2   3      501.02      590.31     29.84 o 
  12  -2   3      231.17      283.18     83.67 o 
  14  -2   3      116.86      130.85     56.07 o 
  16  -2   3      268.47      389.08     75.67 o 
  18  -2   3       12.47      -13.17     25.39 o 
  20  -2   3        2.82      -39.21     49.84 o 
  22  -2   3        3.04       36.86     23.79 o 
 -21  -1   3       97.19        2.07     36.78 o 
 -19  -1   3       97.76       86.03     82.78 o 
 -17  -1   3       51.96       52.91     50.32 o 
 -15  -1   3      538.87      628.45     96.66 o 
 -13  -1   3      545.85      559.01     78.99 o 
 -11  -1   3      280.61      326.20     28.48 o 
  -9  -1   3     1896.74     2117.46     56.69 o 
  -7  -1   3     2204.76     2101.72     54.23 o 
  -5  -1   3     4751.51     4240.85     98.56 o 
  -3  -1   3    32222.45    35719.57    808.17 o 
  -1  -1   3    14669.75    13741.54    277.77 o 
   1  -1   3     6776.33     5779.77    119.97 o 
   3  -1   3     8860.23     8038.26    158.18 o 
   5  -1   3     1010.36     1028.65     25.90 o 
   7  -1   3      342.53      325.21     17.09 o 
   9  -1   3      370.81      368.34     28.10 o 
  11  -1   3      300.02      314.32     42.82 o 
  13  -1   3        3.42       33.33     34.90 o 
  15  -1   3       48.85       26.99     34.42 o 
  17  -1   3       55.91       66.40     50.13 o 
  19  -1   3       77.00       30.79     44.61 o 
  21  -1   3        9.64       19.10     32.49 o 
 -22   0   3        9.62       -2.73     13.82 o 
 -20   0   3       73.84       50.39     95.09 o 
 -18   0   3      239.72       82.56    136.22 o 
 -16   0   3      366.85      398.69    151.49 o 
 -14   0   3        7.74        8.34     17.35 o 
 -12   0   3      979.92     1222.55     61.21 o 
 -10   0   3     7310.22     9156.28    280.44 o 
  -8   0   3     8503.87     8497.73    237.61 o 
  -6   0   3      478.49      445.92     16.74 o 
  -4   0   3     1230.67     1000.91     23.64 o 
  -2   0   3       65.89       62.93      6.12 o 
   0   0   3      432.80      422.61     14.68 o 
   2   0   3    28613.19    30295.73    674.27 o 
   4   0   3      144.73      139.22     13.90 o 
   6   0   3       10.64        5.19      6.48 o 
   8   0   3     3029.28     3212.76     82.64 o 
  10   0   3      400.18      394.44     35.17 o 
  12   0   3        6.16       12.08     18.11 o 
  14   0   3      923.27      824.42    158.11 o 
  16   0   3       39.97       45.80     72.98 o 
  18   0   3      163.07      122.31     65.01 o 
  20   0   3        1.17        0.31     18.43 o 
  22   0   3       29.08       44.18     37.67 o 
 -21   1   3      100.49       17.40     33.11 o 
 -17   1   3       37.73        5.49     39.90 o 
 -15   1   3      533.99      494.94     96.09 o 
 -13   1   3      644.21      633.46     56.42 o 
 -11   1   3      264.47      330.86     37.54 o 
  -9   1   3     1672.56     1827.62     88.51 o 
  -7   1   3     2071.44     1886.39     67.52 o 
  -5   1   3     4943.26     4091.80    201.08 o 
  -3   1   3    32157.01    35859.87    876.96 o 
  -1   1   3    14522.73    13564.81    283.01 o 
   1   1   3     6801.28     5811.01    130.15 o 
   3   1   3     8786.42     7809.25    238.77 o 
   5   1   3     1050.07     1080.15     36.37 o 
   7   1   3      345.20      342.06     32.66 o 
   9   1   3      356.82      362.98     27.84 o 
  11   1   3      297.35      261.12     23.65 o 
  13   1   3        1.13       11.95     19.24 o 
  15   1   3       40.38       14.48     37.62 o 
  17   1   3       63.16       84.84     55.02 o 
  19   1   3       74.09       39.53     34.19 o 
  21   1   3       10.70       21.91     26.85 o 
 -22   2   3       24.76       16.55     36.11 o 
 -20   2   3      164.30      238.61     63.13 o 
 -18   2   3      538.61      760.28    110.52 o 
 -16   2   3      301.55      465.37    143.83 o 
 -14   2   3       10.81       21.85     27.13 o 
 -12   2   3      199.12      202.24     27.85 o 
 -10   2   3       42.88       45.27     19.13 o 
  -8   2   3     1509.75     1616.24     70.81 o 
  -6   2   3      579.10      550.97     31.29 o 
  -4   2   3      652.11      597.83     20.91 o 
  -2   2   3    11700.24    11566.54    240.53 o 
   0   2   3     1753.17     1572.34     47.10 o 
   2   2   3     2909.47     2792.94     70.92 o 
   4   2   3     2827.97     2759.62     94.10 o 
   6   2   3     1818.01     1627.24     68.43 o 
   8   2   3     1728.95     1914.08     76.43 o 
  10   2   3      464.35      557.20     47.72 o 
  12   2   3      247.65      256.81     59.08 o 
  14   2   3      120.93      209.58     68.86 o 
  16   2   3      268.35      293.37     55.60 o 
  18   2   3       12.32        0.63     20.71 o 
  20   2   3        2.32       41.75     28.67 o 
 -21   3   3       75.50       98.67     42.70 o 
 -19   3   3       73.99      114.84     56.43 o 
 -17   3   3      390.67      402.09    108.31 o 
 -15   3   3      162.80      220.44    152.70 o 
 -13   3   3      408.35      283.03    157.50 o 
 -11   3   3       69.12       62.51     15.95 o 
  -9   3   3      120.02      157.08     22.43 o 
  -7   3   3      281.80      253.87     19.28 o 
  -5   3   3     3311.68     3217.03     70.31 o 
  -3   3   3     1078.41     1022.90     26.62 o 
  -1   3   3     1404.94     1276.19     46.24 o 
   1   3   3      207.65      223.98     30.81 o 
   3   3   3       26.05       36.98      9.58 o 
   5   3   3      268.49      262.26     27.46 o 
   7   3   3     2691.40     2823.75    120.24 o 
   9   3   3      444.36      467.43     43.66 o 
  11   3   3       23.11       34.66     32.45 o 
  13   3   3       21.68       19.12     26.87 o 
  15   3   3      360.92      497.65     84.52 o 
  17   3   3        7.30       -1.90     13.65 o 
  19   3   3       58.81       78.27     24.79 o 
 -20   4   3       99.80      106.02     45.81 o 
 -18   4   3      132.15      218.73    129.73 o 
 -16   4   3       85.45      198.65     67.91 o 
 -14   4   3       58.99       50.13     58.12 o 
 -12   4   3      344.47      386.66    102.53 o 
  -8   4   3     1582.13     1347.56    121.40 o 
  -6   4   3     1268.97     1096.77     48.37 o 
  -4   4   3     3558.76     3403.60     91.80 o 
  -2   4   3     2138.91     2155.49     64.62 o 
   0   4   3     4617.74     4702.51    125.25 o 
   2   4   3      947.01      816.28     60.88 o 
   4   4   3     1456.42     1439.04     85.57 o 
   6   4   3      279.25      351.17     41.48 o 
   8   4   3      539.00      546.96    100.24 o 
  10   4   3      552.03      629.01     90.92 o 
  12   4   3      414.05      556.78    149.11 o 
  14   4   3      247.38      193.70     77.50 o 
  16   4   3      122.25      107.09    141.01 o 
  18   4   3       10.00        5.20     16.55 o 
 -19   5   3       11.18       -1.13     26.52 o 
 -17   5   3       43.18       27.37     46.74 o 
 -13   5   3      179.48      182.63    135.39 o 
 -11   5   3        7.07      -19.94     38.08 o 
  -9   5   3      555.94      660.00    121.64 o 
  -7   5   3       91.74       17.78     45.72 o 
  -5   5   3     1025.57      994.53    103.65 o 
  -3   5   3     1207.73     1098.85     56.93 o 
  -1   5   3       36.66       35.80     10.57 o 
   1   5   3      413.55      457.35     38.69 o 
   3   5   3      382.74      457.92     82.11 o 
   5   5   3      226.39      223.99     54.39 o 
   7   5   3        4.97       -2.10     26.47 o 
   9   5   3      130.29      189.74     47.19 o 
  11   5   3      296.04      279.97    102.93 o 
  13   5   3       22.81        9.02     36.43 o 
  15   5   3       18.81      -15.12     58.49 o 
  17   5   3       97.62      147.35     54.00 o 
  19   5   3       20.45       -0.66      8.46 o 
 -18   6   3       36.13       54.64     29.72 o 
 -16   6   3        9.20       51.91     37.90 o 
 -14   6   3       21.47        6.11     29.81 o 
 -12   6   3        7.33       -4.61     38.18 o 
 -10   6   3     1095.72     1149.12    161.30 o 
  -8   6   3      827.32      981.95    134.19 o 
  -6   6   3     1632.40     1534.58    151.88 o 
  -2   6   3      490.78      478.79     84.54 o 
   0   6   3      805.89      836.62     93.57 o 
   2   6   3      282.74      408.21     49.69 o 
   4   6   3      667.01      879.31     97.78 o 
   6   6   3      572.98      692.24     79.36 o 
   8   6   3      760.77      905.61    151.64 o 
  10   6   3       49.09       13.90     34.09 o 
  12   6   3      101.31       68.70     42.27 o 
  14   6   3       48.13       94.20     72.32 o 
  16   6   3       24.96        9.85     18.56 o 
 -15   7   3       29.88       20.22     41.10 o 
 -13   7   3       14.04       39.40     28.59 o 
 -11   7   3       26.02       -4.14     70.06 o 
  -9   7   3       74.26       -1.50     33.67 o 
  -1   7   3      210.82      276.18     66.25 o 
   1   7   3      302.29      281.29     61.18 o 
   3   7   3      173.93      195.58     45.72 o 
   5   7   3      223.26      280.18     86.62 o 
   7   7   3       72.05       75.64     39.92 o 
   9   7   3        0.54       28.48     29.67 o 
  11   7   3       83.48       49.72     36.19 o 
  13   7   3       18.16       36.32     18.12 o 
 -12   8   3       26.94       21.54     18.53 o 
 -10   8   3       66.80       73.08     44.96 o 
   2   8   3      274.11      256.10     60.24 o 
   4   8   3       96.41       79.67     35.97 o 
   6   8   3      329.84      191.89     90.28 o 
   8   8   3       66.88       33.43     38.11 o 
  10   8   3        5.88       -2.80     11.79 o 
  12   8   3       77.74        5.93     25.96 o 
  -9  -9   4       46.90       14.58     17.49 o 
  -5  -9   4       77.49        6.77     23.52 o 
  -3  -9   4       20.57        0.09     14.39 o 
  -1  -9   4       19.09        2.06      8.47 o 
   1  -9   4       62.73       58.47     30.24 o 
   3  -9   4        8.42        0.09      9.78 o 
   5  -9   4       20.98       -0.19     16.17 o 
   7  -9   4        6.59        1.32     10.91 o 
   9  -9   4        8.28       34.32     26.24 o 
 -12  -8   4      100.81      142.14     29.07 o 
 -10  -8   4      200.42      324.47     63.99 o 
  -8  -8   4       88.56      166.58     58.51 o 
  -6  -8   4       39.99       61.22     48.34 o 
  -4  -8   4        3.25        3.86     47.49 o 
  -2  -8   4        4.84       -0.31      9.92 o 
   0  -8   4       28.13        4.35     19.12 o 
   2  -8   4       42.81       32.08     21.65 o 
   4  -8   4       29.48        2.73     39.69 o 
   6  -8   4        2.57        1.50     13.54 o 
   8  -8   4       98.92      197.92     38.57 o 
  10  -8   4       23.71       71.10     24.17 o 
  12  -8   4       28.32       38.84     16.55 o 
 -17  -7   4        3.01       30.00     30.47 o 
 -15  -7   4        4.64       18.71     25.11 o 
 -13  -7   4       18.55       -5.21     16.22 o 
 -11  -7   4       45.06       15.75     24.08 o 
  -9  -7   4      164.67      396.95     78.56 o 
  -7  -7   4      863.57     1017.22    146.08 o 
  -5  -7   4      828.08     1091.96    137.96 o 
  -3  -7   4      556.01      615.46     83.89 o 
  -1  -7   4      775.94     1005.11     76.18 o 
   1  -7   4       28.91       47.84     24.30 o 
   3  -7   4      128.02      131.49     32.73 o 
   5  -7   4      459.80      580.80    128.18 o 
   7  -7   4      563.96      782.16    130.20 o 
   9  -7   4       63.89       40.25     52.01 o 
  11  -7   4        3.68       34.98     24.45 o 
  13  -7   4       26.90        3.95     27.08 o 
 -18  -6   4        3.12       13.73     27.46 o 
 -16  -6   4      111.61       -0.19     37.82 o 
 -14  -6   4      121.83      125.99    103.71 o 
 -12  -6   4      223.26      176.65     88.36 o 
  -8  -6   4       70.86      125.94     57.47 o 
  -6  -6   4      553.54      793.75    107.87 o 
  -4  -6   4      368.35      438.01     80.97 o 
  -2  -6   4      216.56      277.10     37.13 o 
   0  -6   4      195.20      222.73     39.60 o 
   2  -6   4       63.47       68.18     26.20 o 
   4  -6   4       76.04       56.20     30.29 o 
   6  -6   4       83.50       80.33     47.03 o 
   8  -6   4      117.49      133.58     49.20 o 
  10  -6   4      117.05      182.40     47.41 o 
  12  -6   4      227.10      294.18     50.44 o 
  14  -6   4       15.62       -0.19     14.01 o 
 -19  -5   4        2.79       11.85     18.99 o 
 -17  -5   4       19.88       14.67     23.98 o 
 -15  -5   4       56.70        0.09     21.82 o 
 -13  -5   4       10.43        9.70     22.83 o 
 -11  -5   4     1726.21     2152.05    251.61 o 
  -9  -5   4      294.26      252.74     67.87 o 
  -7  -5   4     3809.34     3994.89    287.94 o 
  -5  -5   4     2345.37     2675.71    193.06 o 
  -3  -5   4     2248.32     2384.97    125.79 o 
  -1  -5   4     1794.08     1759.03     87.09 o 
   1  -5   4     1112.27     1252.29     76.92 o 
   3  -5   4      112.21      108.00     32.47 o 
   5  -5   4      267.04      256.52     48.07 o 
   7  -5   4       46.27       32.72     20.49 o 
   9  -5   4        7.93       18.90     27.65 o 
  11  -5   4       90.98       75.06     36.97 o 
  13  -5   4        9.14       40.54     24.38 o 
 -20  -4   4       35.05       19.56     23.51 o 
 -18  -4   4       41.74       32.26     36.11 o 
 -16  -4   4       19.31       -0.28     27.08 o 
 -14  -4   4      784.74      855.54    115.97 o 
 -12  -4   4      792.92      820.21     66.58 o 
 -10  -4   4      868.25      928.71     92.16 o 
  -8  -4   4      381.12      394.11     41.53 o 
  -6  -4   4      192.09      183.66     26.26 o 
  -4  -4   4      400.35      398.67     25.56 o 
  -2  -4   4      851.17      895.96     63.48 o 
   0  -4   4     1156.76     1322.07     59.24 o 
   2  -4   4      289.32      255.42     19.39 o 
   4  -4   4       80.83       78.05      8.57 o 
   6  -4   4      118.27      123.52     13.90 o 
   8  -4   4       52.59       38.55     13.46 o 
  10  -4   4       89.70      115.76     30.11 o 
  12  -4   4      126.41      135.05     39.93 o 
  14  -4   4        4.66       14.48     36.01 o 
  16  -4   4       32.06        5.64     30.19 o 
  18  -4   4        5.33       13.63     27.08 o 
 -21  -3   4      112.13      111.39     53.43 o 
 -19  -3   4       13.37       18.26     24.50 o 
 -17  -3   4       51.47        7.03     41.54 o 
 -15  -3   4       92.09       94.64     63.31 o 
 -13  -3   4      417.18      378.94     55.10 o 
 -11  -3   4     1916.48     1918.52    103.98 o 
  -9  -3   4     2312.66     2414.24     72.40 o 
  -7  -3   4     2739.35     2822.41     73.46 o 
  -5  -3   4     5816.63     5882.20    121.44 o 
  -3  -3   4     5574.64     5138.10    112.11 o 
  -1  -3   4     6123.75     5719.48    126.90 o 
   1  -3   4     2344.36     2033.09     51.61 o 
   3  -3   4     2682.62     2822.87     69.46 o 
   5  -3   4      707.33      662.28     23.92 o 
   7  -3   4      391.30      371.45     23.04 o 
   9  -3   4      409.20      492.25     33.42 o 
  11  -3   4       44.13       24.83     25.53 o 
  13  -3   4       62.16       67.53     36.68 o 
  15  -3   4        5.63       27.74     45.14 o 
  17  -3   4       15.15      -13.92     21.72 o 
  19  -3   4       29.26       70.81     38.46 o 
 -22  -2   4        8.72       19.94     33.76 o 
 -20  -2   4       14.89       -8.60     15.24 o 
 -18  -2   4       63.00       54.34     30.32 o 
 -16  -2   4      194.41      212.36     71.32 o 
 -14  -2   4      407.95      425.96     69.11 o 
 -12  -2   4      170.63      163.15     23.57 o 
 -10  -2   4        3.68        1.79      6.68 o 
  -8  -2   4       20.01        8.58      9.37 o 
  -6  -2   4     2273.00     2392.97     46.26 o 
  -4  -2   4      451.39      427.29     15.38 o 
  -2  -2   4     7073.90     6467.54    122.62 o 
   0  -2   4    12088.87    11929.87    263.43 o 
   2  -2   4     4762.37     4322.84     81.80 o 
   4  -2   4      138.84      112.85     18.26 o 
   6  -2   4      122.06      116.56     12.71 o 
   8  -2   4      759.90      858.82     39.44 o 
  10  -2   4      214.97      225.18     23.31 o 
  12  -2   4      136.03      177.24     47.42 o 
  14  -2   4       70.46       50.88     55.87 o 
  16  -2   4       22.90       26.52     34.14 o 
  18  -2   4       13.25       -7.52     37.90 o 
  20  -2   4        9.91       32.54     32.35 o 
 -21  -1   4       84.41       59.03     81.65 o 
 -19  -1   4      133.68       54.29     51.93 o 
 -17  -1   4       60.54       55.46     47.17 o 
 -15  -1   4        9.14       18.67     18.40 o 
 -13  -1   4       16.77       13.25     12.82 o 
 -11  -1   4      766.07      783.81     40.88 o 
  -9  -1   4     1760.02     1439.38     56.72 o 
  -7  -1   4      233.73      244.90     19.75 o 
  -5  -1   4     9932.63     9849.68    207.72 o 
  -3  -1   4    17483.40    16836.83    382.63 o 
  -1  -1   4    18457.36    18642.35    423.52 o 
   1  -1   4    15262.73    14738.38    323.75 o 
   3  -1   4     8851.12     7457.72    156.26 o 
   5  -1   4       80.16       72.15      7.31 o 
   7  -1   4      319.42      287.79     18.38 o 
   9  -1   4      153.51      111.07     30.02 o 
  11  -1   4      724.92      654.30    119.47 o 
  13  -1   4      682.71      977.39    104.72 o 
  15  -1   4      296.23      398.54     77.37 o 
  17  -1   4        5.39        8.18     56.89 o 
  19  -1   4      112.84      110.77     78.83 o 
  21  -1   4        3.80        9.13     20.50 o 
 -22   0   4       22.10       -1.97     12.51 o 
 -20   0   4       72.46       36.41     67.72 o 
 -18   0   4       11.05       -8.97     23.79 o 
 -16   0   4       51.90       30.91     37.38 o 
 -14   0   4       10.05        6.08     16.25 o 
 -12   0   4      786.81      750.43     33.97 o 
 -10   0   4      363.38      366.93     32.11 o 
  -8   0   4     4520.08     4561.32    111.18 o 
  -6   0   4      676.11      645.62     17.12 o 
  -4   0   4     2058.77     1808.97     46.89 o 
  -2   0   4        8.23       12.55      3.98 o 
   0   0   4    10068.78    10071.34    179.31 o 
   2   0   4      652.25      586.48     19.25 o 
   4   0   4       53.00       50.87      9.77 o 
   6   0   4      748.08      716.23     28.21 o 
   8   0   4     1412.52     1434.02     49.45 o 
  10   0   4      120.01       94.00     14.40 o 
  12   0   4     1379.14     1348.91    120.98 o 
  16   0   4      101.12       25.77     40.26 o 
  18   0   4       20.25        5.59     30.81 o 
  20   0   4        1.43        9.11     21.86 o 
  22   0   4        2.08       39.65     21.01 o 
 -21   1   4       90.45       57.19     31.98 o 
 -19   1   4      132.18       41.36     68.60 o 
 -17   1   4       62.92       72.04    100.26 o 
 -15   1   4        9.30       -7.54     20.50 o 
 -13   1   4       24.53       16.58     15.53 o 
 -11   1   4      842.21      870.77     46.96 o 
  -9   1   4     1597.49     1282.55     70.36 o 
  -7   1   4      261.43      252.94     20.37 o 
  -5   1   4     9243.25     8881.26    217.93 o 
  -3   1   4    18327.52    17134.42    336.22 o 
  -1   1   4    17505.72    17415.25    397.65 o 
   1   1   4    15132.48    14914.85    367.00 o 
   3   1   4     9182.68     7874.31    203.73 o 
   5   1   4       54.80       49.20     13.06 o 
   7   1   4      279.76      311.23     33.56 o 
   9   1   4      168.57      189.97     22.45 o 
  11   1   4      713.46      690.51     69.58 o 
  13   1   4      680.96      872.46     87.02 o 
  15   1   4      288.40      326.14     86.88 o 
  17   1   4        4.04       20.97     36.86 o 
  19   1   4      118.60       54.52     67.12 o 
  21   1   4        3.90       31.40     21.06 o 
 -20   2   4       13.12        4.33     25.30 o 
 -18   2   4       73.01       26.66     47.43 o 
 -16   2   4      188.96      350.68    125.33 o 
 -14   2   4      371.48      307.46     62.75 o 
 -12   2   4      169.35      157.21     35.75 o 
 -10   2   4        5.33        4.48      8.06 o 
  -8   2   4        8.24        1.65     10.55 o 
  -6   2   4     2314.89     2262.36     52.35 o 
  -4   2   4      461.39      430.00     17.54 o 
  -2   2   4     7129.44     6336.42    128.33 o 
   0   2   4    11959.71    11546.19    272.05 o 
   2   2   4     4911.95     4393.96    121.30 o 
   4   2   4      164.22      135.95     20.16 o 
   6   2   4      161.70      164.70     24.37 o 
   8   2   4      669.87      810.04     47.60 o 
  10   2   4      215.31      248.82     28.89 o 
  12   2   4      117.24      159.32     43.07 o 
  14   2   4       57.82       30.67     43.31 o 
  16   2   4       19.12       22.25     23.09 o 
  18   2   4       15.18       -1.44     30.96 o 
  20   2   4       10.14       37.47     24.06 o 
 -21   3   4      116.70       79.12     48.26 o 
 -19   3   4       12.70       39.31     49.09 o 
 -17   3   4       54.14       85.06     46.75 o 
 -15   3   4       92.85      189.06     90.96 o 
 -13   3   4      404.55      571.41    159.61 o 
 -11   3   4     1874.97     2113.02    121.60 o 
  -9   3   4     2419.86     2521.55    114.94 o 
  -7   3   4     2970.44     2870.18    171.59 o 
  -5   3   4     5718.02     5745.89    124.87 o 
  -3   3   4     5202.79     4747.12    103.34 o 
  -1   3   4     6037.73     5096.43    161.98 o 
   1   3   4     2249.22     1812.79     43.74 o 
   3   3   4     2824.14     2758.92     82.75 o 
   5   3   4      627.19      572.73     34.00 o 
   7   3   4      413.75      424.35     31.87 o 
   9   3   4      385.79      476.32     40.35 o 
  11   3   4       41.22       62.71     36.46 o 
  13   3   4       59.07       38.32     36.67 o 
  15   3   4        5.86        8.82     19.45 o 
  17   3   4       17.04        1.87     15.72 o 
  19   3   4       31.88       69.66     24.26 o 
 -20   4   4       30.33       30.09     59.06 o 
 -18   4   4       52.90      152.45     59.16 o 
 -16   4   4       26.65       52.85     48.71 o 
 -14   4   4      758.42      945.12    167.06 o 
  -6   4   4      212.38      164.51     24.00 o 
  -4   4   4      412.10      383.93     36.91 o 
  -2   4   4      840.89      894.28     34.59 o 
   0   4   4     1166.44     1265.63     56.62 o 
   2   4   4      270.49      287.23     33.82 o 
   4   4   4       82.03       99.83     31.24 o 
   6   4   4      106.28      166.36     34.20 o 
   8   4   4       64.70       41.76     36.28 o 
  10   4   4       68.23       88.70     52.09 o 
  12   4   4      111.34      129.34     48.01 o 
  14   4   4        2.26       -1.59     36.20 o 
  16   4   4       35.12       56.58     71.76 o 
  18   4   4        5.76       29.44     39.21 o 
 -19   5   4        2.99        4.51     31.69 o 
 -17   5   4       20.28       -0.85     37.43 o 
 -15   5   4       54.87      -10.63     33.48 o 
 -13   5   4       14.93       19.09     46.74 o 
 -11   5   4     1740.14     2155.56    248.60 o 
  -9   5   4      335.78      357.65    139.15 o 
  -7   5   4     3890.84     4047.27    309.58 o 
  -5   5   4     2498.56     2227.51    296.12 o 
  -3   5   4     2330.77     2313.41    117.81 o 
  -1   5   4     1842.07     1853.07     91.91 o 
   1   5   4     1086.54     1355.23     75.11 o 
   3   5   4      127.57      139.69     37.22 o 
   5   5   4      254.19      278.68     52.38 o 
   7   5   4       38.56       55.40     31.90 o 
   9   5   4        4.46       16.99     34.05 o 
  11   5   4      100.00      127.08     52.96 o 
  13   5   4        9.56       -7.50     28.03 o 
  15   5   4       87.65       44.81     44.68 o 
  17   5   4       33.76       20.82     20.74 o 
 -18   6   4        4.50       -1.97     37.80 o 
 -16   6   4      102.33      271.76     57.48 o 
 -14   6   4      114.53       -9.78    104.70 o 
 -12   6   4      238.44      285.81     83.19 o 
 -10   6   4      621.13      665.84    122.50 o 
  -8   6   4       85.33      110.33     58.69 o 
  -6   6   4      582.10      705.92    136.72 o 
  -2   6   4      221.85      210.54     32.31 o 
   0   6   4      181.36      202.28     36.98 o 
   2   6   4       50.37       41.44     28.45 o 
   4   6   4       94.20      100.83     35.82 o 
   6   6   4       67.04       58.39     43.63 o 
   8   6   4      126.75      134.50     47.14 o 
  10   6   4      103.07      113.84    110.86 o 
  12   6   4      219.99      290.76    228.49 o 
  14   6   4       19.67       27.66     22.48 o 
  16   6   4        5.95       -5.83     15.09 o 
 -15   7   4        5.41       55.01     30.94 o 
 -13   7   4       19.85       -1.03     38.09 o 
 -11   7   4       49.27        5.08     29.15 o 
  -9   7   4      164.77        2.63     91.36 o 
  -1   7   4      789.73      983.50    172.92 o 
   1   7   4       18.98       19.11     29.51 o 
   3   7   4      127.34       87.96     36.05 o 
   5   7   4      493.34      614.66    102.47 o 
   7   7   4      558.61      538.76     70.32 o 
   9   7   4       62.48       33.42     32.68 o 
  11   7   4        5.23       17.45     32.39 o 
  13   7   4       26.76       40.39     66.06 o 
  15   7   4       11.36        0.28     11.19 o 
 -12   8   4       95.55       68.67     27.09 o 
   2   8   4       41.31       28.31     31.98 o 
   4   8   4       36.04       17.73     16.90 o 
   6   8   4        0.86       -1.33     11.02 o 
   8   8   4      103.82       71.49     27.19 o 
  10   8   4       19.73        9.82     20.78 o 
  12   8   4       24.49       11.85     20.60 o 
  -9  -9   5       51.36        7.90     26.99 o 
  -7  -9   5      138.39      248.68     52.97 o 
  -5  -9   5       28.67       -0.47     25.02 o 
  -3  -9   5       28.86        0.75     17.59 o 
  -1  -9   5        1.68        4.39      8.87 o 
   1  -9   5       78.76       54.56     17.29 o 
   3  -9   5       24.59       -0.66     10.72 o 
   5  -9   5       56.50       -4.80     22.67 o 
   7  -9   5       10.03       -0.85      9.31 o 
 -14  -8   5       42.29      103.27     43.73 o 
 -12  -8   5       32.68       31.47     22.34 o 
 -10  -8   5       17.09       -4.04     20.78 o 
  -8  -8   5        6.00       26.99     55.39 o 
  -6  -8   5        0.06       16.74     55.85 o 
  -4  -8   5        9.70        3.86     28.59 o 
   0  -8   5       48.80        5.07     16.37 o 
   2  -8   5       72.08        4.84     22.09 o 
   4  -8   5       77.92        7.43     42.04 o 
   6  -8   5        5.22       -1.41     21.25 o 
   8  -8   5        2.54       14.58     16.64 o 
  10  -8   5       61.38       90.58     24.74 o 
  12  -8   5       11.84       -0.85      6.02 o 
 -17  -7   5       27.85       -0.94     10.63 o 
 -15  -7   5       62.83       94.90     34.99 o 
 -13  -7   5       11.70       -0.70      9.98 o 
 -11  -7   5      160.73      159.66     85.66 o 
  -9  -7   5      174.67      202.38     72.45 o 
  -7  -7   5      364.74      557.65    166.17 o 
  -5  -7   5      171.74      132.76     96.53 o 
  -3  -7   5       89.68       80.33     51.55 o 
  -1  -7   5       38.65       88.16     30.26 o 
   1  -7   5      640.14      765.76     62.89 o 
   3  -7   5      169.42      198.05     49.02 o 
   5  -7   5      153.38      160.69     75.55 o 
   7  -7   5      117.05      240.63     52.68 o 
   9  -7   5      193.35      263.00     53.92 o 
  11  -7   5       47.41      102.80     53.23 o 
  13  -7   5       17.86       -0.38     16.64 o 
 -18  -6   5       54.49       28.88     27.46 o 
 -14  -6   5       21.19        0.27      9.08 o 
 -12  -6   5       22.73        0.95     12.38 o 
 -10  -6   5      368.84      362.10     88.41 o 
  -8  -6   5      610.02      826.58    161.98 o 
  -6  -6   5       26.63       68.56     47.02 o 
  -4  -6   5      986.77     1072.48    164.00 o 
  -2  -6   5      351.99      363.81     42.94 o 
   0  -6   5      509.24      587.34     55.94 o 
   2  -6   5      307.00      473.21     52.39 o 
   4  -6   5       21.46       32.15     33.94 o 
   6  -6   5       36.66       63.57     36.58 o 
   8  -6   5       45.96      100.35     44.30 o 
  10  -6   5      197.82      237.50     52.88 o 
  12  -6   5      128.23      226.81     58.33 o 
  14  -6   5       23.11        7.34     21.82 o 
 -19  -5   5      125.53      144.13     36.32 o 
 -17  -5   5       25.50       36.11     43.63 o 
 -13  -5   5      249.37      289.17     51.43 o 
 -11  -5   5     1619.94     1826.35    171.71 o 
  -9  -5   5      961.36      915.68    106.99 o 
  -7  -5   5      115.20      174.22     86.36 o 
  -5  -5   5      175.86      194.49     51.09 o 
  -3  -5   5      149.40      183.92     27.49 o 
  -1  -5   5        6.34       16.90     29.59 o 
   1  -5   5      451.86      419.72     53.33 o 
   3  -5   5      259.79      303.57     45.28 o 
   5  -5   5       96.23       62.62     15.61 o 
   7  -5   5       41.65       47.78     34.04 o 
   9  -5   5       87.01      121.24     42.80 o 
  11  -5   5      152.73       80.24     33.07 o 
  13  -5   5       45.89       81.35     28.40 o 
 -20  -4   5       24.27       14.76     21.82 o 
 -18  -4   5      282.96      275.79     59.11 o 
 -16  -4   5      159.95      196.26     56.45 o 
 -14  -4   5      616.36      667.24    102.24 o 
 -12  -4   5     1317.24     1271.73    109.96 o 
 -10  -4   5     1256.79     1301.34    109.30 o 
  -8  -4   5     1505.62     1798.39     96.40 o 
  -6  -4   5      219.87      171.05     37.48 o 
  -4  -4   5      504.81      580.07     36.81 o 
  -2  -4   5     5062.53     5580.66    179.37 o 
   0  -4   5     1285.08     1291.21    104.36 o 
   2  -4   5      476.41      496.33     34.04 o 
   4  -4   5      836.40      784.30     39.60 o 
   6  -4   5       59.26       38.99      9.61 o 
   8  -4   5      298.66      300.26     33.25 o 
  10  -4   5       15.30       33.93     21.39 o 
  12  -4   5      113.17       59.48     27.06 o 
  14  -4   5       14.41       -6.68     22.66 o 
  18  -4   5       32.67       74.77     46.65 o 
 -21  -3   5      203.55       88.09     63.15 o 
 -19  -3   5       30.74       11.82     22.79 o 
 -17  -3   5      151.37      101.78     68.77 o 
 -15  -3   5      295.56      244.62     54.59 o 
 -13  -3   5      427.72      507.44     75.45 o 
 -11  -3   5      701.44      687.95     42.89 o 
  -9  -3   5      446.14      404.72     26.28 o 
  -7  -3   5     1173.07     1208.09     44.94 o 
  -5  -3   5     3399.06     3219.79     77.68 o 
  -3  -3   5     1051.43     1010.49     45.38 o 
  -1  -3   5     1229.50     1256.70     51.73 o 
   1  -3   5      298.14      281.07     15.77 o 
   3  -3   5       85.99       88.95     11.66 o 
   5  -3   5      224.37      230.37     13.32 o 
   7  -3   5      322.65      345.36     18.38 o 
   9  -3   5      477.11      584.93     44.09 o 
  11  -3   5      209.88      259.82     40.88 o 
  13  -3   5       98.63       52.90     25.45 o 
  15  -3   5      187.69      209.83     52.50 o 
  17  -3   5       23.82       25.96     26.52 o 
  19  -3   5       18.06       12.98     46.74 o 
 -22  -2   5        7.47       29.24     33.29 o 
 -20  -2   5       92.22       42.57     52.86 o 
 -18  -2   5       56.27       36.72     53.04 o 
 -16  -2   5       76.72       45.86     36.73 o 
 -14  -2   5       49.56       38.77     35.05 o 
 -12  -2   5       74.48       81.43     22.67 o 
 -10  -2   5      283.47      282.07     27.64 o 
  -8  -2   5     1653.82     1652.01     52.77 o 
  -6  -2   5     9179.98     9978.91    223.61 o 
  -4  -2   5      884.74      828.57     25.98 o 
  -2  -2   5    11182.63    11315.74    255.37 o 
   0  -2   5      335.52      293.34     13.32 o 
   2  -2   5     4529.07     4519.71     87.54 o 
   4  -2   5      164.58      166.83     14.83 o 
   6  -2   5     1605.70     1581.16     57.04 o 
   8  -2   5      714.91      695.28     35.65 o 
  10  -2   5      164.00      166.31     25.22 o 
  12  -2   5      169.68      160.37     52.92 o 
  14  -2   5      674.02      843.15     85.76 o 
  16  -2   5      278.47      505.81    135.63 o 
  18  -2   5        9.40       -4.80     19.94 o 
  20  -2   5        2.83      -20.12     28.49 o 
 -21  -1   5       41.67       40.98     40.62 o 
 -19  -1   5      249.06      101.07    118.63 o 
 -17  -1   5      195.60      137.25     85.77 o 
 -15  -1   5      408.32      448.71     81.83 o 
 -13  -1   5       15.30        1.04     16.40 o 
 -11  -1   5       21.77       33.18     12.86 o 
  -9  -1   5       63.09       41.94      6.65 o 
  -7  -1   5      177.91      190.08     13.77 o 
  -5  -1   5      589.67      534.50     20.45 o 
  -3  -1   5      220.23      217.80     15.22 o 
  -1  -1   5     3499.31     3131.36     71.66 o 
   1  -1   5     8172.65     7448.28    141.65 o 
   3  -1   5      642.13      651.96     16.59 o 
   5  -1   5    10287.64    10061.43    223.13 o 
   7  -1   5      192.50      206.27     17.96 o 
   9  -1   5       67.33       52.64     13.92 o 
  11  -1   5     2141.13     2617.36    179.62 o 
  13  -1   5      382.98      539.62     81.16 o 
  15  -1   5      318.74      395.08     82.18 o 
  17  -1   5       87.94       20.96     30.62 o 
  19  -1   5        3.19      -11.98     25.63 o 
  21  -1   5        9.00      -10.56     22.25 o 
 -20   0   5        6.13       -5.90     12.61 o 
 -18   0   5       56.53       33.32     64.94 o 
 -16   0   5      324.83      188.80    149.49 o 
 -14   0   5        5.67       16.40     18.10 o 
 -12   0   5     2190.74     2493.53     79.17 o 
 -10   0   5     1107.92     1155.16     44.20 o 
  -8   0   5       62.78       71.27      9.63 o 
  -6   0   5     1285.97     1101.54     25.25 o 
  -4   0   5      212.07      213.24     12.00 o 
  -2   0   5      165.61      177.80     11.85 o 
   0   0   5     1387.37     1354.15     29.50 o 
   2   0   5     1129.26     1088.03     33.71 o 
   4   0   5      106.04      103.26     15.99 o 
   6   0   5     1829.87     1958.27     55.46 o 
   8   0   5       90.45      101.84     14.25 o 
  10   0   5      205.42      203.70     24.26 o 
  12   0   5      557.75      694.80     90.83 o 
  14   0   5     4923.63     6183.91    466.16 o 
  16   0   5       87.48      197.66    157.60 o 
  18   0   5       59.64       15.85     34.09 o 
  20   0   5       10.39      -18.29     28.69 o 
 -21   1   5       38.27       70.37     58.03 o 
 -19   1   5      260.30      361.03    102.59 o 
 -17   1   5      167.31      339.46    165.87 o 
 -15   1   5      393.15      384.59    215.73 o 
 -13   1   5       29.64       18.55     10.41 o 
 -11   1   5       33.73       54.40      9.65 o 
  -9   1   5       61.80       66.94     15.29 o 
  -7   1   5      180.42      184.61     19.76 o 
  -5   1   5      617.18      565.02     15.35 o 
  -3   1   5      202.25      202.88     12.97 o 
  -1   1   5     3706.93     3352.19     75.02 o 
   1   1   5     7730.75     7213.30    177.14 o 
   3   1   5      586.88      614.38     28.40 o 
   5   1   5    10442.26    10209.31    329.50 o 
   7   1   5      251.85      232.26     23.74 o 
   9   1   5       95.05      127.40     19.56 o 
  11   1   5     2125.33     2426.03    108.49 o 
  13   1   5      380.06      452.33     93.78 o 
  15   1   5      315.56      327.58     89.52 o 
  17   1   5       87.25       13.96     30.97 o 
  19   1   5        3.23       -0.09     19.69 o 
  21   1   5        9.23       24.13     16.83 o 
 -20   2   5       93.71      125.42     53.83 o 
 -18   2   5       54.92       51.07     64.71 o 
 -16   2   5       79.34       65.75    113.53 o 
 -14   2   5       59.00       67.06     56.71 o 
 -12   2   5       73.76       64.15     84.93 o 
 -10   2   5      284.51      248.75     45.02 o 
  -8   2   5     1584.24     1535.17     58.98 o 
  -6   2   5     8781.47     8921.06    315.63 o 
  -4   2   5      967.45      931.91     32.17 o 
  -2   2   5    10752.90    11089.93    250.30 o 
   0   2   5      413.93      363.09     16.68 o 
   2   2   5     4305.75     4151.73    121.79 o 
   4   2   5      152.62      145.05     26.76 o 
   6   2   5     1649.32     1709.88     75.63 o 
   8   2   5      719.74      713.52     45.97 o 
  10   2   5      169.29      213.52     25.59 o 
  12   2   5      160.53       71.48     69.44 o 
  14   2   5      680.00      712.56     76.18 o 
  16   2   5      277.44      458.69     74.37 o 
  18   2   5        7.87        4.72     16.19 o 
  20   2   5        3.59      -21.02     21.02 o 
 -21   3   5      191.28      294.74     62.67 o 
 -19   3   5       26.19       67.43     48.90 o 
 -17   3   5      165.30      267.39     96.91 o 
 -15   3   5      309.53      363.82    106.65 o 
 -13   3   5      431.96      501.02    107.55 o 
 -11   3   5      685.72      801.55     68.70 o 
  -9   3   5      462.45      469.05     46.19 o 
  -7   3   5     1180.21     1131.48     54.07 o 
  -5   3   5     3461.88     3130.37    115.19 o 
  -3   3   5      987.02      982.25     34.21 o 
  -1   3   5     1118.16     1153.62     30.34 o 
   1   3   5      321.24      261.13     17.94 o 
   3   3   5       74.93       86.19     15.90 o 
   5   3   5      284.92      299.02     22.00 o 
   7   3   5      334.70      352.47     32.97 o 
   9   3   5      465.79      549.71     46.68 o 
  11   3   5      195.04      250.91     50.74 o 
  13   3   5       91.39       82.96     45.67 o 
  15   3   5      187.63      138.00    100.70 o 
  17   3   5       23.14        3.23     17.53 o 
  19   3   5       17.83       29.37     18.58 o 
 -20   4   5       22.42       27.74     36.30 o 
 -18   4   5      275.26      462.63    161.61 o 
 -16   4   5      175.72      360.36    102.18 o 
  -6   4   5      242.07      186.37     42.07 o 
  -4   4   5      484.97      512.65     32.17 o 
  -2   4   5     4960.49     5195.35    178.19 o 
   0   4   5     1222.76     1248.08     70.01 o 
   2   4   5      521.52      613.28     48.90 o 
   4   4   5      794.38      839.97     65.40 o 
   6   4   5       51.95       44.35     46.12 o 
   8   4   5      297.33      373.05     57.27 o 
  10   4   5       11.37      -32.48     32.48 o 
  12   4   5      112.78       95.03     62.22 o 
  14   4   5       13.19       25.60     23.93 o 
  16   4   5       35.82        6.41     30.15 o 
  18   4   5       30.25       38.28     19.20 o 
 -19   5   5      132.93       92.02     59.27 o 
 -17   5   5       32.36      -10.91     68.46 o 
 -13   5   5      272.66      385.80    110.21 o 
 -11   5   5     1621.85     2000.63    229.87 o 
  -9   5   5      994.45     1084.88    143.90 o 
  -7   5   5      117.39      207.62     61.34 o 
  -5   5   5      173.01      163.49     29.55 o 
  -3   5   5      170.17      207.25     25.85 o 
  -1   5   5       13.75       31.32     15.10 o 
   1   5   5      397.73      364.57     50.28 o 
   3   5   5      210.41      254.90     50.26 o 
   5   5   5       72.37       71.35     34.77 o 
   7   5   5       48.53       49.75     41.61 o 
   9   5   5       80.90      114.37     46.03 o 
  11   5   5      144.65      174.63     53.32 o 
  13   5   5       43.43       65.92     66.07 o 
  15   5   5       79.64       82.79     69.70 o 
  17   5   5       15.80        2.17     12.46 o 
 -18   6   5       54.70      132.24     38.19 o 
 -14   6   5       27.62       -4.61     23.51 o 
 -12   6   5       24.12       -1.97     23.89 o 
 -10   6   5      414.57      427.70    138.33 o 
  -8   6   5      592.76      638.74    102.70 o 
  -4   6   5     1066.95      937.62    199.15 o 
  -2   6   5      400.33      389.90     92.19 o 
   0   6   5      485.78      539.58     57.91 o 
   2   6   5      285.63      463.45     59.25 o 
   4   6   5       24.59       34.95     33.42 o 
   6   6   5       32.85       33.22     34.48 o 
   8   6   5       51.39      105.82     44.51 o 
  10   6   5      194.36      159.88    142.04 o 
  12   6   5      119.52       98.66     96.09 o 
  14   6   5       25.21       20.80     29.85 o 
  16   6   5        0.27        3.67     13.88 o 
 -15   7   5       71.59      125.76     41.39 o 
 -13   7   5       14.49       -3.20     28.40 o 
  -1   7   5       43.17       79.79     33.71 o 
   1   7   5      628.59      573.72    158.41 o 
   3   7   5      143.62      132.38     40.51 o 
   5   7   5      144.36      106.65     39.73 o 
   7   7   5      121.91      101.94     51.48 o 
   9   7   5      183.66      216.47    154.41 o 
  11   7   5       42.78       83.07     48.54 o 
  13   7   5       14.82        2.49     10.66 o 
  15   7   5        2.17        0.19      9.59 o 
   2   8   5       72.90       46.35     27.89 o 
   4   8   5       70.75       25.77     18.82 o 
   6   8   5        6.35       19.66     19.43 o 
   8   8   5        1.47       -2.39     12.73 o 
  10   8   5       63.38       16.93     29.70 o 
  12   8   5        9.79        4.42      9.87 o 
  -9  -9   6       17.94       -0.38     11.00 o 
  -7  -9   6       82.41       20.04     25.87 o 
  -5  -9   6        5.00       -0.19     14.67 o 
  -3  -9   6        5.56       -0.66     26.14 o 
  -1  -9   6       44.55       32.02     20.78 o 
   1  -9   6        9.97       26.59     13.02 o 
   5  -9   6        6.58        2.54     11.10 o 
   7  -9   6        7.79        3.10     10.25 o 
 -14  -8   6       26.28       50.22     22.19 o 
 -12  -8   6       19.34       -7.58     11.94 o 
 -10  -8   6       19.97       16.92     22.62 o 
  -8  -8   6      197.88      312.70     74.90 o 
  -6  -8   6       40.60       96.49     56.33 o 
  -4  -8   6       42.70       -0.66     35.27 o 
  -2  -8   6        2.94       -0.85     21.44 o 
   0  -8   6      350.44      454.37     48.88 o 
   2  -8   6       46.02        5.60     17.09 o 
   4  -8   6      147.28      261.74     43.56 o 
   6  -8   6       20.51        2.82     19.28 o 
   8  -8   6       18.01       83.04     38.37 o 
  10  -8   6       33.76       64.05     19.75 o 
 -15  -7   6       70.60       77.32     31.51 o 
 -13  -7   6       34.58       -0.42     22.32 o 
 -11  -7   6       29.63        9.94     18.53 o 
  -9  -7   6       42.94       86.24     56.62 o 
  -7  -7   6       33.38       33.10     41.38 o 
  -5  -7   6       50.74       23.42     37.05 o 
  -3  -7   6       52.89       40.35     41.01 o 
  -1  -7   6       19.65       19.21     24.78 o 
   1  -7   6       85.45       82.87     30.09 o 
   3  -7   6      151.50       85.94     29.30 o 
   5  -7   6       14.64        3.57     28.96 o 
   7  -7   6       81.94       82.11     37.91 o 
   9  -7   6       69.37      110.80     37.90 o 
  11  -7   6       63.18       73.27     44.96 o 
  13  -7   6        5.36        0.28      8.93 o 
 -18  -6   6       17.56       -4.80     15.70 o 
 -16  -6   6      229.20      206.96     50.92 o 
 -14  -6   6       47.96        0.00     18.90 o 
 -12  -6   6      160.83      142.23    114.17 o 
 -10  -6   6      108.09      127.08     83.44 o 
  -8  -6   6      234.94      337.47     70.11 o 
  -6  -6   6      657.13      692.80    103.10 o 
  -4  -6   6      363.08      482.53     75.42 o 
  -2  -6   6      244.52      221.19     33.62 o 
   0  -6   6      419.11      573.26     54.81 o 
   2  -6   6     1186.00     1512.01    106.01 o 
   4  -6   6      348.94      462.05     51.84 o 
   6  -6   6      171.40      198.43     53.54 o 
   8  -6   6       84.26       85.22     40.63 o 
  10  -6   6      128.01      232.64     48.64 o 
  12  -6   6       37.83       24.64     42.32 o 
  14  -6   6       39.09       -5.08     19.47 o 
 -19  -5   6       70.45       20.32     22.57 o 
 -17  -5   6       14.16       48.24     44.67 o 
 -13  -5   6        7.14       11.77     27.97 o 
 -11  -5   6      177.16      285.37     61.35 o 
  -9  -5   6      823.65      926.53    151.83 o 
  -7  -5   6      370.46      509.77     70.99 o 
  -5  -5   6      249.40      303.44     58.07 o 
  -3  -5   6      159.17      148.74     23.22 o 
  -1  -5   6      437.51      434.96     67.11 o 
   1  -5   6       29.33       49.74     35.88 o 
   3  -5   6      197.91      228.45     40.86 o 
   5  -5   6      168.73      157.94     55.65 o 
   7  -5   6       57.04       91.98     44.96 o 
   9  -5   6       88.59       43.32     26.48 o 
  11  -5   6       28.60       44.86     58.68 o 
  13  -5   6        4.25        6.02     16.55 o 
 -20  -4   6      183.36      209.57     44.04 o 
 -18  -4   6      228.03      150.20     79.24 o 
 -14  -4   6      145.72      114.21     49.49 o 
 -12  -4   6      475.39      343.23     55.77 o 
 -10  -4   6     1431.95     1454.19    118.81 o 
  -8  -4   6      162.66      101.42     29.34 o 
  -6  -4   6      227.43      190.35     26.50 o 
  -4  -4   6      803.07      782.47     40.88 o 
  -2  -4   6      786.38      813.13     39.67 o 
   0  -4   6      801.75      916.74     56.95 o 
   2  -4   6      646.10      666.23     55.28 o 
   4  -4   6      232.88      218.15     15.03 o 
   6  -4   6      981.10      883.88     53.29 o 
   8  -4   6       82.88       75.18     20.95 o 
  10  -4   6       17.06       12.43     18.69 o 
  12  -4   6      170.84      213.54     40.06 o 
  14  -4   6       67.45       59.82     36.30 o 
  16  -4   6       22.69       22.66     22.66 o 
 -21  -3   6       49.50        5.27     30.19 o 
 -19  -3   6        0.86       -1.41     19.77 o 
 -17  -3   6        9.55        5.02     21.07 o 
 -15  -3   6       65.44       60.18     30.32 o 
 -13  -3   6      215.42      274.25     59.29 o 
 -11  -3   6      638.21      540.84     30.08 o 
  -9  -3   6     1637.18     1619.30     61.14 o 
  -7  -3   6     1277.14     1435.23     55.73 o 
  -5  -3   6      881.47      924.14     29.45 o 
  -3  -3   6     9592.00    10188.42    251.10 o 
  -1  -3   6       84.50       72.34      9.82 o 
   1  -3   6       87.16       71.84      9.54 o 
   3  -3   6      734.79      825.40     26.60 o 
   5  -3   6      925.98      920.79     27.58 o 
   7  -3   6      514.92      567.95     24.07 o 
   9  -3   6      200.97      191.09     28.60 o 
  11  -3   6      431.24      433.26     51.63 o 
  13  -3   6       61.29       32.30     16.61 o 
  15  -3   6       14.08        5.74     20.31 o 
  17  -3   6       17.16       10.81     41.47 o 
  19  -3   6       10.28       78.33     30.94 o 
 -22  -2   6       77.71       32.92     20.88 o 
 -20  -2   6      142.99       32.31     38.15 o 
 -18  -2   6       11.35       14.50     22.38 o 
 -16  -2   6      329.56      244.91     60.95 o 
 -14  -2   6      378.69      344.53     49.05 o 
 -12  -2   6      101.77      106.70     28.81 o 
 -10  -2   6      184.53      153.51     15.15 o 
  -8  -2   6     3877.43     3884.46    104.05 o 
  -6  -2   6      488.31      522.66     18.58 o 
  -4  -2   6     5011.12     4961.67    102.81 o 
  -2  -2   6     2622.72     2796.77     66.05 o 
   0  -2   6     4470.58     4285.84     85.11 o 
   2  -2   6      577.09      567.16     23.96 o 
   4  -2   6     2736.73     2716.29     69.99 o 
   6  -2   6     1532.52     1516.26     43.63 o 
   8  -2   6      701.71      741.70     33.06 o 
  10  -2   6      141.64      158.50     24.78 o 
  12  -2   6       69.49       40.90     19.62 o 
  14  -2   6      370.91      486.95     83.04 o 
  16  -2   6      224.21      169.58    106.53 o 
  18  -2   6       11.87        4.98     18.81 o 
  20  -2   6       15.59       15.99     23.42 o 
 -21  -1   6        9.35       31.94     31.97 o 
 -19  -1   6       14.47       13.36     28.80 o 
 -17  -1   6      134.75       66.70     66.09 o 
 -15  -1   6       77.80       51.73     66.26 o 
 -13  -1   6      390.03      509.77    110.98 o 
 -11  -1   6      563.83      669.69     35.64 o 
  -9  -1   6      435.18      406.43     21.04 o 
  -7  -1   6     2786.78     2645.67     72.64 o 
  -5  -1   6     3341.17     3424.07     65.19 o 
  -3  -1   6     1430.27     1355.52     37.12 o 
  -1  -1   6     1729.50     1668.86     43.99 o 
   1  -1   6      827.45      791.42     26.81 o 
   3  -1   6     2475.47     2440.24     72.65 o 
   5  -1   6     2881.18     2735.34     94.85 o 
   7  -1   6     2043.36     2170.58     90.28 o 
   9  -1   6      125.03      118.98     15.22 o 
  11  -1   6      131.00      140.00     52.12 o 
  13  -1   6       49.17       -1.04     21.05 o 
  17  -1   6      205.60      321.08     84.74 o 
  19  -1   6       21.95        1.33     35.09 o 
  21  -1   6        1.63       37.57     40.86 o 
 -22   0   6       10.99      -13.73     52.00 o 
 -20   0   6      334.48      346.26    137.73 o 
 -18   0   6      265.78      326.12    129.88 o 
 -16   0   6       85.74       59.55     77.13 o 
 -14   0   6     1721.51     1427.62    333.05 o 
 -12   0   6       13.85       11.45      9.93 o 
 -10   0   6     1310.73     1276.85     54.00 o 
  -8   0   6        1.59        2.65      3.54 o 
  -6   0   6     5293.68     5308.30     99.47 o 
  -4   0   6     2442.21     2444.75     70.21 o 
  -2   0   6    14820.56    15474.07    301.10 o 
   0   0   6      585.44      539.60     16.90 o 
   2   0   6     3460.81     3437.78     65.34 o 
   4   0   6     3416.46     3372.27     82.63 o 
   6   0   6     1126.02     1225.00     43.54 o 
   8   0   6      878.28      766.36     34.71 o 
  10   0   6      251.60      254.01     42.85 o 
  14   0   6     1477.54     1960.76    176.26 o 
  16   0   6        5.48        9.83     28.43 o 
  18   0   6       10.88        6.43     28.60 o 
  20   0   6        2.00      -23.20     23.20 o 
 -21   1   6       10.66        8.96     49.66 o 
 -19   1   6       14.24       54.64     95.82 o 
 -17   1   6      138.15      121.92     80.62 o 
 -15   1   6       54.63      140.70     60.10 o 
 -13   1   6      345.32      519.16    158.74 o 
 -11   1   6      692.91      707.36     81.57 o 
  -9   1   6      437.89      406.49     26.85 o 
  -7   1   6     2489.60     2345.65     59.89 o 
  -5   1   6     3057.19     3237.64     84.78 o 
  -3   1   6     1394.12     1311.75     44.22 o 
  -1   1   6     1624.53     1578.82     45.08 o 
   1   1   6      878.78      904.56     37.92 o 
   3   1   6     2451.79     2416.58     75.28 o 
   5   1   6     2883.19     2881.21     84.49 o 
   7   1   6     2009.68     2227.37     92.56 o 
   9   1   6      145.25      174.29     21.04 o 
  11   1   6      136.02      168.81     26.48 o 
  13   1   6       53.54       -0.10     21.63 o 
  17   1   6      208.97      295.48     86.01 o 
  19   1   6       21.89       55.83     45.99 o 
  21   1   6        1.72       11.34     20.65 o 
 -22   2   6       81.15       85.69     50.32 o 
 -20   2   6      127.67      163.21     44.98 o 
 -18   2   6        8.28       12.04     78.90 o 
 -16   2   6      332.70      336.64    109.95 o 
 -14   2   6      352.69      556.23    152.80 o 
 -12   2   6      107.70       70.55     52.49 o 
 -10   2   6      189.51      213.90     28.12 o 
  -8   2   6     3850.98     4031.51    138.96 o 
  -6   2   6      507.47      526.45     20.36 o 
  -4   2   6     4786.90     4658.38    124.00 o 
  -2   2   6     2890.05     2996.34     67.87 o 
   0   2   6     4570.04     4477.03    106.86 o 
   2   2   6      619.25      596.08     36.48 o 
   4   2   6     2614.62     2544.56     93.82 o 
   6   2   6     1681.47     1809.98     80.04 o 
   8   2   6      732.01      824.27     43.08 o 
  10   2   6      160.96      238.65     33.99 o 
  12   2   6       62.09       29.51     31.36 o 
  14   2   6      376.62      536.00     79.36 o 
  16   2   6      225.04      313.59     71.28 o 
  18   2   6       11.95       -1.72     15.02 o 
  20   2   6       15.42       20.02     17.50 o 
 -21   3   6       49.28       29.72     32.26 o 
 -19   3   6        0.60       39.97     31.14 o 
 -17   3   6        4.38       28.40     46.36 o 
 -15   3   6       82.96      127.83    107.51 o 
 -13   3   6      192.91      244.84     79.79 o 
 -11   3   6      537.00      552.51    125.41 o 
  -9   3   6     1485.17     1443.41     90.07 o 
  -7   3   6     1281.94     1320.93     57.52 o 
  -5   3   6      958.94      981.28     32.47 o 
  -3   3   6     9276.43     9883.29    233.43 o 
  -1   3   6      110.43      104.92     14.06 o 
   1   3   6       95.40       93.55     12.16 o 
   3   3   6      735.97      738.50     33.97 o 
   5   3   6      884.93      898.18     39.02 o 
   7   3   6      485.81      542.01     38.83 o 
   9   3   6      205.60      180.49     27.44 o 
  11   3   6      462.40      523.33     52.69 o 
  13   3   6       67.26       41.52     24.13 o 
  15   3   6       17.39        1.32     14.57 o 
  17   3   6       20.02        7.02     13.69 o 
  19   3   6       10.14      -23.41     23.41 o 
 -20   4   6      170.47      437.94    120.07 o 
 -18   4   6      229.87      386.04     97.50 o 
  -6   4   6      210.69      151.53     43.10 o 
  -4   4   6      803.80      705.87     53.17 o 
  -2   4   6      718.28      709.11     43.05 o 
   0   4   6      906.33     1001.44     56.10 o 
   2   4   6      747.61      898.76     53.81 o 
   4   4   6      262.80      310.30     36.61 o 
   6   4   6      919.38     1098.81    101.16 o 
   8   4   6      102.72      126.25     39.40 o 
  10   4   6       20.15       16.44     26.99 o 
  12   4   6      171.10      306.13     69.31 o 
  14   4   6       64.51      108.39     93.07 o 
  16   4   6       24.22        1.78     24.76 o 
  18   4   6       28.34       11.09     17.07 o 
 -19   5   6       65.80       47.59     60.20 o 
 -17   5   6       11.39        7.90     45.14 o 
 -13   5   6        5.82      -13.92     69.49 o 
 -11   5   6      198.52      299.88     97.20 o 
  -9   5   6      750.36      827.49    130.39 o 
  -7   5   6      375.14      330.39     87.85 o 
  -5   5   6      201.79      180.85     32.73 o 
  -3   5   6      148.69      128.33     22.15 o 
  -1   5   6      478.05      491.66     40.06 o 
   1   5   6       24.73       46.16     32.37 o 
   3   5   6      206.11      187.72     57.05 o 
   5   5   6      158.65      188.86     48.43 o 
   7   5   6       50.41      134.71     55.21 o 
   9   5   6       98.10       70.79     36.35 o 
  11   5   6       32.83      115.05     42.29 o 
  13   5   6        3.74       10.14     21.45 o 
  15   5   6        3.68       16.39     20.48 o 
  17   5   6        9.15        4.87     18.24 o 
 -18   6   6       16.88       34.98     23.04 o 
 -16   6   6      235.70      336.47     77.18 o 
 -14   6   6       51.03        2.92     25.49 o 
 -12   6   6      158.68      100.67     98.41 o 
 -10   6   6      107.14       78.45     54.37 o 
  -8   6   6      223.06       93.63     97.49 o 
  -4   6   6      322.29      346.30    115.27 o 
  -2   6   6      288.30      242.65    105.47 o 
   0   6   6      480.68      685.06     78.45 o 
   2   6   6     1200.91     1414.10    129.92 o 
   4   6   6      314.75      512.82     81.34 o 
   6   6   6      175.83      166.39     50.15 o 
   8   6   6       71.56       56.06     47.45 o 
  10   6   6      124.76       96.06    119.19 o 
  12   6   6       33.35       60.94     58.31 o 
  14   6   6       37.50       -8.82     19.87 o 
  16   6   6       21.31        0.91      8.65 o 
 -15   7   6       70.29       80.99     36.31 o 
 -13   7   6       35.24       73.35     29.81 o 
 -11   7   6       20.68       -2.45     19.56 o 
  -1   7   6       25.56       32.52     19.37 o 
   1   7   6       82.37       99.27     32.10 o 
   3   7   6      146.27      102.41     35.79 o 
   5   7   6       11.19       32.00     30.27 o 
   7   7   6       91.28       46.09     33.02 o 
   9   7   6       65.93       43.34     40.21 o 
  11   7   6       61.00       57.00     32.44 o 
  13   7   6        5.24        1.99      9.61 o 
   2   8   6       51.63       30.49     19.06 o 
   4   8   6      145.78       88.64     32.70 o 
   6   8   6       18.27        9.67     14.83 o 
   8   8   6       14.98       25.23     28.16 o 
  10   8   6       32.98        4.97     18.71 o 
  -9  -9   7       72.27      133.97     43.46 o 
  -7  -9   7       97.55       33.11     45.44 o 
  -3  -9   7       30.29        0.19     24.45 o 
   1  -9   7        5.15       17.27     12.75 o 
   3  -9   7       20.52        0.28      8.46 o 
   5  -9   7       26.43        0.09      8.09 o 
 -12  -8   7       39.48       35.04     33.58 o 
 -10  -8   7        2.23       14.93     17.72 o 
  -8  -8   7      168.31      256.31     70.76 o 
  -6  -8   7      131.16      168.87     65.85 o 
  -2  -8   7       20.90       -3.01     24.54 o 
   0  -8   7        2.38        1.07      9.65 o 
   2  -8   7       22.03       -0.32     14.80 o 
   4  -8   7        1.93        5.27     21.72 o 
   6  -8   7       13.47        4.33     23.70 o 
   8  -8   7       66.47       84.65     37.34 o 
  10  -8   7        7.46       -1.69     10.91 o 
 -15  -7   7       50.49       54.93     41.95 o 
 -11  -7   7        4.16       -4.87     15.59 o 
  -9  -7   7      182.77      315.40     83.27 o 
  -7  -7   7      290.67      418.39    133.38 o 
  -5  -7   7      502.96      584.47    149.11 o 
  -3  -7   7       33.49       27.74     38.18 o 
  -1  -7   7      169.43      181.42     36.34 o 
   1  -7   7       14.39       21.48     22.40 o 
   5  -7   7       44.13        6.68     34.14 o 
   7  -7   7       59.97       -3.57     30.94 o 
   9  -7   7      208.08      313.46     52.70 o 
  11  -7   7       66.44      123.31     29.06 o 
  13  -7   7        7.62        0.19      6.86 o 
 -18  -6   7        4.45       -3.86     14.48 o 
 -16  -6   7       79.22      126.32     38.38 o 
 -14  -6   7       24.70       -0.28     17.87 o 
 -12  -6   7       39.92       -0.48     19.26 o 
 -10  -6   7       59.92      124.62     52.29 o 
  -8  -6   7      563.68      823.33    160.35 o 
  -6  -6   7      238.46      300.68     63.90 o 
  -4  -6   7       44.90       44.01     60.28 o 
  -2  -6   7       73.86       69.88     69.13 o 
   0  -6   7      120.81       83.57     88.38 o 
   2  -6   7      270.65      385.43     48.81 o 
   4  -6   7      264.95      336.38     71.06 o 
   6  -6   7      192.21      245.11     58.53 o 
   8  -6   7       92.61       87.76     42.80 o 
  10  -6   7       40.34       96.58     33.76 o 
  12  -6   7       50.58       69.41     28.12 o 
  14  -6   7        4.63        9.40     19.28 o 
 -19  -5   7       69.61       33.30     28.31 o 
 -15  -5   7       78.01       -0.38     31.98 o 
 -13  -5   7       65.54       68.94     69.98 o 
 -11  -5   7      518.21      567.64     82.89 o 
  -9  -5   7      347.86      340.34     64.68 o 
  -7  -5   7      416.90      449.29    112.35 o 
  -5  -5   7      163.57      192.50     54.95 o 
  -3  -5   7      508.19      566.38     55.67 o 
  -1  -5   7      449.88      498.01     49.58 o 
   1  -5   7      197.99      266.66     44.41 o 
   3  -5   7      234.77      257.14     38.91 o 
   5  -5   7     1071.85     1326.33     86.67 o 
   7  -5   7      154.63      220.43     57.95 o 
   9  -5   7      123.87      125.02     50.52 o 
  11  -5   7      117.41      119.00     36.22 o 
  13  -5   7        9.96      -19.28     19.28 o 
  15  -5   7       19.29       -3.67     12.51 o 
 -20  -4   7       40.97       32.92     22.38 o 
 -18  -4   7      145.99       75.27     60.49 o 
 -16  -4   7       27.79        0.47     34.80 o 
 -14  -4   7      706.37      541.70    124.52 o 
 -12  -4   7      989.78      785.02     54.23 o 
 -10  -4   7     1898.37     1838.84    218.03 o 
  -8  -4   7     1337.64     1260.93    273.30 o 
  -6  -4   7      358.75      382.61     28.06 o 
  -4  -4   7     1471.33     1485.62     50.16 o 
  -2  -4   7       77.11       80.89     12.16 o 
   0  -4   7      148.54      134.34     20.03 o 
   2  -4   7      623.67      762.60     37.42 o 
   4  -4   7      135.32      179.67     33.20 o 
   6  -4   7        9.62        8.05      7.41 o 
   8  -4   7      640.91      615.77    192.78 o 
  10  -4   7      252.29      244.60     41.35 o 
  12  -4   7      208.98      180.37     30.80 o 
  14  -4   7       17.51       20.69     14.76 o 
  16  -4   7       20.05      -18.81     22.57 o 
 -21  -3   7       97.50       59.74     24.18 o 
 -19  -3   7       45.24        1.95     17.88 o 
 -17  -3   7       18.24       -1.63     14.64 o 
 -15  -3   7      147.36      159.19     42.27 o 
 -13  -3   7      154.62      123.85     41.52 o 
 -11  -3   7      231.24      218.19     20.85 o 
  -9  -3   7     1269.98     1251.83     47.32 o 
  -7  -3   7      466.23      565.60     28.98 o 
  -5  -3   7    10182.65    10699.78    245.19 o 
  -3  -3   7     3211.49     3360.22    105.00 o 
  -1  -3   7     4648.14     5214.08    130.64 o 
   1  -3   7     1709.29     1664.67     54.53 o 
   3  -3   7     2163.44     1974.65     58.77 o 
   5  -3   7      175.24      197.57     14.51 o 
   7  -3   7      528.56      481.08     24.34 o 
   9  -3   7       72.21       30.15     18.45 o 
  11  -3   7       73.92       63.33     25.66 o 
  13  -3   7       96.62       40.82     18.39 o 
  15  -3   7        0.21      -25.01     25.01 o 
  17  -3   7       13.63       -0.75     35.17 o 
 -20  -2   7       16.98       35.39     32.72 o 
 -18  -2   7        6.42        9.34     17.04 o 
 -16  -2   7       22.87       29.05     24.68 o 
 -14  -2   7      591.89      597.47    201.46 o 
 -12  -2   7      416.72      443.52     60.93 o 
 -10  -2   7      718.00      695.20     43.97 o 
  -8  -2   7      620.68      604.50     25.16 o 
  -6  -2   7     3041.57     3201.77     70.74 o 
  -4  -2   7     3694.15     3668.54     91.65 o 
  -2  -2   7      468.08      459.03     23.34 o 
   0  -2   7     2438.27     2420.61     71.12 o 
   2  -2   7      563.75      535.34     19.12 o 
   4  -2   7      237.40      249.13     17.42 o 
   6  -2   7      115.62      124.13     14.92 o 
   8  -2   7       72.51       61.58     11.59 o 
  10  -2   7      477.28      585.22     51.07 o 
  12  -2   7      410.43      423.88     90.12 o 
  16  -2   7       15.25       14.20     20.03 o 
  18  -2   7        5.99       34.04     28.77 o 
  20  -2   7        4.24        4.61     15.89 o 
 -21  -1   7        9.48       -3.10     99.68 o 
 -19  -1   7       25.52       63.01     94.89 o 
 -17  -1   7        6.03       -8.99     21.59 o 
 -15  -1   7      210.00      198.38     90.67 o 
 -13  -1   7      561.86      445.50    142.47 o 
 -11  -1   7     2706.73     2703.47    144.54 o 
  -9  -1   7     1446.83     1340.01     51.76 o 
  -7  -1   7      753.96      756.39     28.62 o 
  -5  -1   7    10005.25    10307.80    217.45 o 
  -3  -1   7     6166.26     6331.78    137.95 o 
  -1  -1   7     1039.22      995.29     33.30 o 
   1  -1   7     4586.43     4494.35    112.53 o 
   3  -1   7     3496.65     3282.93     73.80 o 
   5  -1   7     9247.28    10394.32    266.47 o 
   7  -1   7      820.10      943.20     42.82 o 
   9  -1   7      812.31      874.27     79.82 o 
  11  -1   7       51.73       13.90     18.82 o 
  13  -1   7      182.73        0.07     63.89 o 
  15  -1   7       98.40       48.43     38.32 o 
  17  -1   7        9.91        9.24     35.12 o 
  19  -1   7        2.85      -13.24     19.46 o 
 -22   0   7        1.48     -102.40    132.21 o 
 -20   0   7       35.48      -12.70     91.60 o 
 -18   0   7       10.93        7.43     50.50 o 
 -16   0   7      267.02      297.13    110.40 o 
 -14   0   7      818.92     1042.01    148.44 o 
 -12   0   7       34.12       48.64     13.69 o 
 -10   0   7      729.16      708.48     36.57 o 
  -8   0   7     2121.20     2309.03     82.79 o 
  -6   0   7      947.87      847.80     43.44 o 
  -4   0   7      132.78      140.98     10.51 o 
  -2   0   7     3466.06     3744.99     98.56 o 
   0   0   7       71.78       58.63      7.28 o 
   2   0   7     6646.90     6896.12    138.06 o 
   4   0   7      227.12      243.86     17.47 o 
   6   0   7      947.62     1202.51     42.62 o 
   8   0   7     1125.51     1239.90     58.27 o 
  10   0   7       26.60       12.25      9.38 o 
  12   0   7       38.29       -0.03     12.53 o 
  16   0   7       63.53       82.16     70.63 o 
  18   0   7       21.88       20.28     27.00 o 
  20   0   7        0.01        2.56     16.36 o 
 -21   1   7        6.98       31.86     29.86 o 
 -19   1   7       28.85      102.03     90.09 o 
 -17   1   7        4.64        5.17     39.78 o 
 -15   1   7      213.97      321.73     89.87 o 
 -13   1   7      561.34      541.89     98.56 o 
 -11   1   7     2734.77     3261.12    171.78 o 
  -9   1   7     1516.96     1438.98     66.95 o 
  -7   1   7      828.29      838.93     51.14 o 
  -5   1   7     9937.08    10180.32    259.90 o 
  -3   1   7     6214.42     6206.60    137.67 o 
  -1   1   7     1135.12     1089.39     34.60 o 
   1   1   7     4526.10     4284.66    110.80 o 
   3   1   7     3442.24     3260.14     94.13 o 
   5   1   7     9262.75    10287.75    291.98 o 
   7   1   7      787.08      896.00     45.55 o 
   9   1   7      849.12     1023.88     62.83 o 
  11   1   7       54.32        2.17     32.82 o 
  13   1   7      184.09      210.77    188.18 o 
  17   1   7       10.00       24.46     27.12 o 
  19   1   7        3.25       36.13     20.18 o 
 -22   2   7       15.23       10.34     23.60 o 
 -20   2   7       23.32       72.20     41.93 o 
 -18   2   7       13.07       -6.77     48.62 o 
 -16   2   7       27.29       32.26     86.24 o 
 -14   2   7      626.40      868.32    125.81 o 
 -12   2   7      367.85      421.18     79.47 o 
 -10   2   7      614.17      711.27     52.29 o 
  -8   2   7      632.34      629.18     40.93 o 
  -6   2   7     2942.73     3085.27     84.93 o 
  -4   2   7     3658.69     3583.28     86.46 o 
  -2   2   7      452.54      454.36     26.96 o 
   0   2   7     2433.99     2273.12     73.75 o 
   2   2   7      587.43      560.96     37.55 o 
   4   2   7      204.66      236.25     29.95 o 
   6   2   7      125.35      180.86     26.40 o 
   8   2   7       63.03       61.86     17.34 o 
  10   2   7      446.96      544.40     64.41 o 
  12   2   7      435.62      496.36     52.79 o 
  14   2   7      111.64       35.80     33.91 o 
  16   2   7       13.73       -8.76     17.32 o 
  18   2   7        6.43       10.44     23.16 o 
  20   2   7        4.04        0.19     29.71 o 
 -21   3   7       91.88       91.72     46.09 o 
 -19   3   7       40.49       54.99     37.00 o 
 -17   3   7       19.42        9.59     51.72 o 
 -15   3   7      147.38      179.88     80.34 o 
 -13   3   7      166.18      103.78     93.24 o 
 -11   3   7      262.66      331.22     62.31 o 
  -9   3   7     1293.76     1350.86     65.50 o 
  -7   3   7      548.37      651.97     31.85 o 
  -5   3   7    10542.45    11122.10    265.56 o 
  -3   3   7     3117.99     3303.48     78.63 o 
  -1   3   7     4288.51     4477.52    117.15 o 
   1   3   7     1690.01     1433.47     87.08 o 
   3   3   7     2296.13     2103.77     94.51 o 
   5   3   7      188.40      226.18     21.71 o 
   7   3   7      519.34      500.94     40.85 o 
   9   3   7       81.90       52.61     25.22 o 
  11   3   7       76.75       90.40     47.09 o 
  13   3   7       92.61       70.08     36.85 o 
  15   3   7        0.12        0.47     18.89 o 
  17   3   7       12.60        7.87     16.45 o 
  19   3   7        7.93       12.51     37.71 o 
 -20   4   7       43.79       55.77     41.85 o 
 -18   4   7      127.55      221.45     79.78 o 
 -16   4   7       29.21       15.80     42.69 o 
  -8   4   7     1365.72     1144.25    132.79 o 
  -6   4   7      339.99      354.28     32.11 o 
  -4   4   7     1413.24     1395.57     50.07 o 
  -2   4   7       75.99       80.93     18.81 o 
   0   4   7      137.47      123.58     28.63 o 
   2   4   7      642.94      793.98     55.45 o 
   4   4   7      155.30      182.07     42.52 o 
   6   4   7       15.29       25.65     26.55 o 
   8   4   7      607.68      746.11    107.66 o 
  10   4   7      239.03      353.72     59.59 o 
  12   4   7      224.58      286.26    103.00 o 
  14   4   7       20.24       -0.69     26.80 o 
  16   4   7       19.53        0.09     50.03 o 
  18   4   7        2.55       37.71     46.36 o 
 -17   5   7       81.89        1.79     27.75 o 
 -15   5   7       76.31        5.08     34.14 o 
 -13   5   7       63.27       72.33     67.62 o 
 -11   5   7      533.90      547.51    120.49 o 
  -9   5   7      368.66      175.69     77.68 o 
  -7   5   7      425.57      360.53     79.30 o 
  -5   5   7      149.04      199.75     38.35 o 
  -3   5   7      492.51      636.28     63.86 o 
  -1   5   7      428.50      454.56     53.10 o 
   1   5   7      172.97      157.18     45.31 o 
   3   5   7      256.38      264.70     61.08 o 
   5   5   7     1044.89     1438.07    169.66 o 
   7   5   7      145.09      247.91     55.17 o 
   9   5   7      133.20      226.09     50.50 o 
  11   5   7      110.66       51.32     53.95 o 
  13   5   7        8.23      -11.59     29.11 o 
  15   5   7       18.39        9.22     16.15 o 
  17   5   7       10.33       18.06     22.66 o 
 -18   6   7        3.85       29.15     21.53 o 
 -16   6   7       70.07       62.27     91.33 o 
 -14   6   7       15.64       -1.79     23.60 o 
 -12   6   7       40.19       37.34     33.20 o 
 -10   6   7       54.19       71.67     51.54 o 
  -6   6   7      215.85      120.92     57.40 o 
  -4   6   7       39.14       29.27     19.34 o 
  -2   6   7       77.08       61.04     47.88 o 
   0   6   7      132.31      171.55     38.05 o 
   2   6   7      271.95      397.04     59.34 o 
   4   6   7      243.92      337.53     61.93 o 
   6   6   7      208.97      205.40     66.52 o 
   8   6   7       84.15       63.87     50.98 o 
  10   6   7       38.48       14.36     33.39 o 
  12   6   7       50.10       39.22     48.73 o 
  14   6   7        4.25       17.10     21.10 o 
 -15   7   7       50.82       51.54     28.50 o 
 -13   7   7       88.01       71.39     28.22 o 
 -11   7   7        4.39        0.19     17.87 o 
  -3   7   7       21.21       24.17     23.32 o 
  -1   7   7      152.46      139.77     36.22 o 
   1   7   7       12.52       15.03     22.22 o 
   3   7   7       78.90       42.67     24.49 o 
   5   7   7       41.56       61.04     29.52 o 
   7   7   7       60.93       69.68     32.74 o 
   9   7   7      213.83      223.94     99.94 o 
  11   7   7       62.03       50.38     34.10 o 
  13   7   7        6.77       -1.76     12.14 o 
   0   8   7        3.59       -1.69     11.00 o 
   2   8   7       24.21       24.81     16.94 o 
   4   8   7        3.11       21.86     18.38 o 
   6   8   7       13.01        2.51     13.65 o 
   8   8   7       65.32       15.79     23.17 o 
  10   8   7        5.94        7.26     10.61 o 
  -7  -9   8        0.50       -3.60     13.19 o 
  -5  -9   8       27.51        1.03     16.36 o 
  -3  -9   8       21.29        1.32     17.59 o 
  -1  -9   8       23.89        1.22     15.42 o 
   1  -9   8        7.06       22.02     13.12 o 
   3  -9   8        8.58       11.10     11.75 o 
 -12  -8   8      124.49      156.32     24.13 o 
 -10  -8   8       69.70       39.99     21.94 o 
  -8  -8   8       61.62      100.64     78.25 o 
  -6  -8   8      175.49      273.25     76.31 o 
  -2  -8   8       67.84        1.69     35.55 o 
   0  -8   8      112.37      122.88     74.64 o 
   2  -8   8       22.20        1.81      9.82 o 
   4  -8   8        6.14       -2.44     13.16 o 
   6  -8   8       50.43       -3.67     34.89 o 
   8  -8   8       45.13       -0.38     44.96 o 
 -15  -7   8       14.79       29.81     21.72 o 
 -13  -7   8       23.45        4.09     16.18 o 
 -11  -7   8        3.29        1.50     13.96 o 
  -9  -7   8      105.31      141.66     92.00 o 
  -7  -7   8       49.84       78.81     49.56 o 
  -5  -7   8      137.25      142.34     59.55 o 
  -1  -7   8       21.78        3.70     15.70 o 
   1  -7   8       27.82       -4.07     21.13 o 
   3  -7   8      203.62      220.37     36.80 o 
   7  -7   8       39.97       -0.85     26.99 o 
   9  -7   8       11.24       40.53     24.54 o 
  11  -7   8       95.26      161.05     31.04 o 
 -18  -6   8        7.99       -3.95     13.73 o 
 -16  -6   8       47.44       31.04     25.11 o 
 -12  -6   8      276.63      330.28     59.51 o 
 -10  -6   8       11.49       14.58     37.52 o 
  -8  -6   8      349.09      477.22     88.68 o 
  -6  -6   8      547.52      652.96     95.90 o 
  -4  -6   8      227.33      277.42     74.25 o 
  -2  -6   8        3.50       -2.92     22.93 o 
   0  -6   8       74.47       58.94     68.43 o 
   2  -6   8      486.23      657.70     63.14 o 
   4  -6   8      962.83     1204.39    150.66 o 
   6  -6   8       34.35       54.92     37.81 o 
   8  -6   8      318.39      547.30    117.10 o 
  10  -6   8       80.09       90.58     36.97 o 
  12  -6   8       27.05       -1.79      9.12 o 
  14  -6   8       16.02       -4.23     12.88 o 
 -19  -5   8       76.21       20.88     19.94 o 
 -11  -5   8      236.13      150.76     44.89 o 
  -9  -5   8      769.74      897.75    152.64 o 
  -7  -5   8      717.45      754.44     91.25 o 
  -5  -5   8      179.71      234.20     60.69 o 
  -3  -5   8      157.79      194.08     66.33 o 
  -1  -5   8      427.09      502.08     47.32 o 
   1  -5   8      420.93      474.38     72.51 o 
   3  -5   8       17.50       15.09     21.28 o 
   5  -5   8      723.11      993.04     76.29 o 
   7  -5   8       52.89       93.58     42.89 o 
   9  -5   8       73.73       89.16     40.73 o 
  11  -5   8      110.24      104.51     38.94 o 
  13  -5   8       51.88       35.74     21.16 o 
  15  -5   8        3.14       -5.64     10.34 o 
 -20  -4   8       15.95       24.54     16.46 o 
 -18  -4   8       12.67        8.71     17.15 o 
 -14  -4   8      393.23      404.38     80.64 o 
 -12  -4   8       69.94       17.09     24.51 o 
 -10  -4   8      105.64       81.25     38.47 o 
  -8  -4   8       49.60       26.30     17.58 o 
  -6  -4   8     1087.50      991.76    107.40 o 
  -4  -4   8     1774.03     1767.91     82.07 o 
  -2  -4   8     1247.23     1388.98     91.12 o 
   0  -4   8      145.27      129.02     16.21 o 
   2  -4   8      245.05      230.06     35.29 o 
   4  -4   8       86.10       89.57     19.58 o 
   6  -4   8      304.27      389.25     45.33 o 
   8  -4   8      299.34      306.37     52.57 o 
  10  -4   8       10.53        8.91     12.82 o 
  12  -4   8       87.08       93.03     31.04 o 
 -21  -3   8       70.64       -0.28     32.45 o 
 -19  -3   8       94.18       10.76     36.12 o 
 -17  -3   8      179.00      226.18     88.77 o 
 -15  -3   8       81.94       94.66     31.42 o 
 -13  -3   8      494.24      537.00     62.08 o 
 -11  -3   8       76.64       41.10     24.42 o 
  -9  -3   8       15.96       20.97     11.08 o 
  -7  -3   8     1420.97     1644.96     63.36 o 
  -5  -3   8     3176.40     3324.81    150.96 o 
  -3  -3   8     2103.69     2238.53     58.29 o 
  -1  -3   8       29.24       41.13     11.48 o 
   1  -3   8     1767.36     1673.76     62.20 o 
   3  -3   8      593.13      689.57     41.40 o 
   5  -3   8      286.26      238.53     22.84 o 
   7  -3   8      179.49      200.98     20.02 o 
   9  -3   8       97.46       47.94     17.38 o 
  11  -3   8       72.01       41.35     24.41 o 
  13  -3   8      110.45       81.37     21.26 o 
 -22  -2   8        5.19       50.03     48.24 o 
 -20  -2   8       34.49       55.58    102.04 o 
 -18  -2   8      498.48      670.85    152.78 o 
 -16  -2   8      454.94      440.33    217.17 o 
 -14  -2   8      266.59      211.25     68.42 o 
 -12  -2   8     1129.95      978.60    211.36 o 
 -10  -2   8      552.69      566.74     38.88 o 
  -8  -2   8      522.38      562.68     28.20 o 
  -6  -2   8     1878.68     2234.93     73.10 o 
  -4  -2   8     4291.98     4498.84    101.08 o 
  -2  -2   8     6056.01     6691.93    169.26 o 
   0  -2   8      259.08      322.82     23.90 o 
   2  -2   8      722.33      726.00     33.93 o 
   4  -2   8      667.38      618.40     25.08 o 
   6  -2   8      401.35      390.77     21.71 o 
   8  -2   8       31.63       50.68     16.35 o 
  10  -2   8       60.36       20.16     18.35 o 
  12  -2   8      338.80      248.48     69.29 o 
  14  -2   8       18.98       29.43     31.22 o 
  16  -2   8       14.80        3.29     28.96 o 
  18  -2   8        5.49       49.46     45.32 o 
 -21  -1   8       17.33       72.50     64.79 o 
 -19  -1   8      136.86      247.61    113.74 o 
 -17  -1   8      710.10      984.92    263.46 o 
 -15  -1   8      424.32      583.20    198.23 o 
 -13  -1   8     1181.39     1308.20    157.52 o 
 -11  -1   8     1850.14     1852.25     76.66 o 
  -9  -1   8      133.61      117.00     10.54 o 
  -7  -1   8     1563.70     1550.16     45.97 o 
  -5  -1   8     1160.45     1116.98     37.79 o 
  -3  -1   8      445.88      453.74     23.93 o 
  -1  -1   8      619.06      710.66     30.60 o 
   1  -1   8       58.67       47.06      7.95 o 
   3  -1   8       72.61       69.02      9.85 o 
   5  -1   8     1712.68     2019.35     60.61 o 
   7  -1   8       77.31       71.54     14.83 o 
   9  -1   8       59.98       53.15     14.80 o 
  15  -1   8       90.94       43.37     39.51 o 
  17  -1   8       20.60       25.85     28.16 o 
  19  -1   8        3.05      -26.09     31.03 o 
 -22   0   8      242.76      503.02    131.31 o 
 -20   0   8        0.03      -30.09     67.04 o 
 -18   0   8      106.80      195.19    101.87 o 
 -16   0   8     1298.97     1573.73    316.03 o 
 -14   0   8     2339.81     2435.68    241.58 o 
 -12   0   8      386.54      629.43    100.76 o 
 -10   0   8     3460.04     4041.46    166.79 o 
  -8   0   8       18.24       16.81      5.82 o 
  -6   0   8      139.45      107.13     15.93 o 
  -4   0   8      180.87      156.60     24.31 o 
  -2   0   8     4778.52     4824.10     90.27 o 
   0   0   8     4715.90     4475.45     89.97 o 
   2   0   8      413.63      489.69     20.91 o 
   4   0   8      792.91      761.23     36.61 o 
   6   0   8     1995.45     2170.82     73.21 o 
   8   0   8       59.61       78.40     23.86 o 
  10   0   8       24.31        8.03     18.01 o 
  12   0   8       10.27        0.66     16.25 o 
  14   0   8       24.97        0.23     16.52 o 
  16   0   8      239.39      392.40     83.48 o 
  18   0   8        0.03       12.84     23.13 o 
  20   0   8        0.31        7.42     14.39 o 
 -21   1   8       23.12       31.59     37.38 o 
 -19   1   8      145.56      245.92    126.16 o 
 -17   1   8      705.05      899.41    170.80 o 
 -15   1   8      423.72      614.65    124.59 o 
 -13   1   8     1146.78     1259.88    215.85 o 
 -11   1   8     1937.37     1883.85    222.63 o 
  -9   1   8      127.66      156.67     25.23 o 
  -7   1   8     1547.81     1561.88     76.18 o 
  -5   1   8     1177.92     1142.57     44.80 o 
  -3   1   8      438.81      457.79     26.96 o 
  -1   1   8      662.17      744.88     31.67 o 
   1   1   8       49.49       41.21     14.81 o 
   3   1   8      100.86      108.33     17.82 o 
   5   1   8     1654.05     1857.50     70.48 o 
   7   1   8       99.98       80.86     16.96 o 
   9   1   8       76.59       73.82     18.66 o 
  15   1   8       95.12       23.20     42.71 o 
  17   1   8       19.65      -17.73     25.96 o 
  19   1   8        2.98        9.49     16.49 o 
 -22   2   8        4.36        1.79     48.33 o 
 -20   2   8       35.10       24.36     99.12 o 
 -18   2   8      500.28      606.90    238.03 o 
 -16   2   8      471.52      642.89    116.88 o 
 -14   2   8      260.63      303.15     77.93 o 
 -12   2   8     1152.73     1135.87    168.27 o 
 -10   2   8      656.07      654.51     64.46 o 
  -8   2   8      450.69      478.68     42.01 o 
  -6   2   8     2120.79     2416.79     68.40 o 
  -4   2   8     4394.63     4580.28    110.75 o 
  -2   2   8     6362.60     6833.67    207.87 o 
   0   2   8      202.08      236.02     22.81 o 
   2   2   8      667.02      715.45     38.62 o 
   4   2   8      651.50      662.49     44.89 o 
   6   2   8      414.65      489.64     37.83 o 
   8   2   8       33.44       82.51     25.46 o 
  10   2   8       63.70       42.35     26.50 o 
  12   2   8      328.00      305.07     38.03 o 
  14   2   8       16.96       14.29     34.60 o 
  16   2   8       14.52       39.24     44.15 o 
  18   2   8        5.47       23.06     37.38 o 
 -21   3   8       68.88       19.94     47.78 o 
 -19   3   8      100.88      112.62     42.59 o 
 -17   3   8      156.55      257.32     94.37 o 
 -15   3   8      108.74      106.01    102.82 o 
 -13   3   8      511.72      597.41    104.00 o 
 -11   3   8       64.00       44.39     34.24 o 
  -9   3   8       21.34       35.62     26.90 o 
  -7   3   8     1404.48     1588.07     64.57 o 
  -5   3   8     3221.25     3455.09     87.01 o 
  -3   3   8     2162.46     2227.84     60.05 o 
  -1   3   8       29.15       31.03     13.03 o 
   1   3   8     1686.90     1391.63     86.31 o 
   3   3   8      650.49      681.02     47.67 o 
   5   3   8      333.21      290.14     40.67 o 
   7   3   8      190.35      226.54     30.71 o 
   9   3   8       81.19       49.46     27.46 o 
  11   3   8       61.18       51.79     24.53 o 
  13   3   8      109.03       76.20     66.78 o 
  15   3   8       54.85       28.82     44.02 o 
  17   3   8        0.97       -6.35     21.71 o 
  19   3   8        3.77       -2.73     16.55 o 
 -20   4   8       15.75       -1.41     35.64 o 
 -18   4   8       12.13        0.47     64.13 o 
  -8   4   8       77.78       25.68     26.43 o 
  -6   4   8     1226.27     1341.21     57.75 o 
  -4   4   8     1937.34     2025.66     79.58 o 
  -2   4   8     1291.26     1510.39     83.44 o 
   0   4   8      144.83      134.55     25.84 o 
   2   4   8      212.04      235.95     52.87 o 
   4   4   8       72.87       82.80     34.13 o 
   6   4   8      282.53      414.59     61.59 o 
   8   4   8      292.12      385.36     61.66 o 
  10   4   8        9.79       21.62     28.45 o 
  12   4   8       86.15       68.47     73.55 o 
  14   4   8       47.06       -1.70     17.84 o 
  16   4   8       21.00        9.87     13.69 o 
  18   4   8       13.05       48.90     28.31 o 
 -19   5   8       66.12       60.01     38.00 o 
 -17   5   8       64.25       -0.85     39.69 o 
 -15   5   8       95.01       -2.73     38.66 o 
  -7   5   8      725.05      454.68    114.21 o 
  -5   5   8      186.68      217.95     34.39 o 
  -3   5   8      165.59      223.46     36.42 o 
  -1   5   8      430.32      428.94     56.78 o 
   1   5   8      391.29      425.54     61.76 o 
   3   5   8        9.54       16.06     29.97 o 
   5   5   8      773.84     1158.39    121.65 o 
   7   5   8       42.41       85.85     39.53 o 
   9   5   8       85.03      107.79     47.98 o 
  11   5   8      107.64      105.87     83.25 o 
  13   5   8       47.95       40.95     49.05 o 
  15   5   8        2.59        3.57     11.49 o 
 -18   6   8        8.06      -13.26     20.59 o 
 -16   6   8       44.43       34.05     61.41 o 
 -14   6   8      172.54      154.22     66.62 o 
 -12   6   8      248.82      278.95     78.02 o 
 -10   6   8        7.87       -0.47     23.32 o 
  -6   6   8      569.54      432.73     90.45 o 
  -4   6   8      233.64      285.90     50.79 o 
  -2   6   8        0.43       14.64     17.25 o 
   0   6   8       90.08      121.19     49.52 o 
   2   6   8      484.71      631.46     76.84 o 
   4   6   8      918.27     1188.98    131.38 o 
   6   6   8       28.05       44.60     35.76 o 
   8   6   8      322.64      542.74     97.95 o 
  10   6   8       83.41       62.48     51.87 o 
  12   6   8       26.80        4.72     12.73 o 
  14   6   8       15.05       13.98     17.15 o 
 -15   7   8       11.70       30.84     16.93 o 
 -13   7   8       19.86       54.92     32.16 o 
  -1   7   8       19.45       21.26     22.32 o 
   1   7   8       23.20       19.73     19.50 o 
   3   7   8      207.32      149.88     44.43 o 
   5   7   8      181.39      133.03     49.09 o 
   7   7   8       45.93       41.24     24.72 o 
   9   7   8       10.77       13.76     21.90 o 
  11   7   8       96.19      126.03     44.17 o 
  13   7   8       28.11       45.55     31.93 o 
   0   8   8      111.28       -0.19     48.07 o 
   2   8   8       23.65      -20.41     27.65 o 
   4   8   8        4.45        4.74     10.75 o 
   6   8   8       44.78       38.03     27.89 o 
  10   8   8       40.18        4.14     14.30 o 
  -7  -9   9       69.67       73.13     51.27 o 
  -5  -9   9       22.69        0.56     22.76 o 
  -3  -9   9       48.77        0.66     15.52 o 
 -12  -8   9       25.93       34.80     22.76 o 
 -10  -8   9        5.39       16.53     16.28 o 
  -8  -8   9        2.55       21.91     55.10 o 
  -6  -8   9        1.14       28.59     60.09 o 
  -4  -8   9       20.29        1.03     21.35 o 
  -2  -8   9       49.33        0.75     57.09 o 
   0  -8   9       24.06       42.25     30.61 o 
   2  -8   9       36.07       17.32     24.22 o 
   6  -8   9       79.41       -0.85     34.43 o 
   8  -8   9       20.00       35.64     25.39 o 
 -15  -7   9       23.57       19.09     18.34 o 
 -13  -7   9      150.40       53.53     74.75 o 
 -11  -7   9      250.34      268.11     44.14 o 
  -9  -7   9       99.86      139.03     55.78 o 
  -7  -7   9       10.49      -11.10     31.41 o 
  -5  -7   9      118.38      149.76     43.27 o 
  -1  -7   9       67.21       97.49     67.01 o 
   1  -7   9       41.68        1.25     24.03 o 
   3  -7   9      153.04      205.39     34.77 o 
   5  -7   9        0.42       -3.01     16.64 o 
   7  -7   9       15.36        0.19     19.00 o 
   9  -7   9       40.26       -4.98     43.54 o 
  11  -7   9       22.35        0.47     11.38 o 
 -16  -6   9       74.00      108.55     32.36 o 
 -14  -6   9      314.75      274.24     57.99 o 
 -12  -6   9       41.56       12.30     20.12 o 
 -10  -6   9       65.03       33.11     36.12 o 
  -8  -6   9       54.47       58.12     44.02 o 
  -6  -6   9       18.16       37.90     57.08 o 
  -4  -6   9       21.84       32.82     41.00 o 
  -2  -6   9       10.78       -1.71     15.52 o 
   0  -6   9       20.51       20.98     24.40 o 
   2  -6   9      601.28      786.23     81.00 o 
   4  -6   9      806.74     1057.17    123.33 o 
   6  -6   9       37.10        5.92     27.74 o 
   8  -6   9      273.79      416.30    102.78 o 
  10  -6   9       43.32       55.21     42.32 o 
  12  -6   9       40.97        1.32     18.81 o 
 -19  -5   9        4.50       85.57     30.47 o 
 -17  -5   9       21.74       28.40     34.23 o 
 -15  -5   9       47.25       -0.09     28.31 o 
 -13  -5   9      121.50        0.00     61.43 o 
 -11  -5   9      113.60      108.55     44.40 o 
  -9  -5   9       53.59       49.56     39.03 o 
  -7  -5   9       13.38       13.92     56.05 o 
  -5  -5   9       48.25       54.74     36.30 o 
  -3  -5   9      149.36      203.28     59.22 o 
  -1  -5   9       19.61       21.88     26.66 o 
   1  -5   9      187.13      188.17     35.20 o 
   3  -5   9      245.22      232.27     38.84 o 
   5  -5   9       86.60      158.87     43.34 o 
   7  -5   9      520.56      672.58     89.87 o 
   9  -5   9       68.46       85.59     35.65 o 
  11  -5   9      109.73      112.22     34.71 o 
  13  -5   9       19.03        6.77     12.70 o 
 -18  -4   9      137.29       83.84     54.66 o 
 -16  -4   9      251.86      226.65     39.58 o 
 -14  -4   9      340.75      269.27     71.59 o 
 -12  -4   9       30.16       23.23     21.29 o 
 -10  -4   9      357.49      276.57     46.13 o 
  -8  -4   9      430.88      339.64     58.86 o 
  -6  -4   9      964.09      878.81    130.61 o 
  -4  -4   9      750.01      761.77    101.16 o 
  -2  -4   9      129.37      101.40     27.22 o 
   0  -4   9      655.83      597.14     67.73 o 
   2  -4   9      338.42      423.06     40.33 o 
   4  -4   9      474.11      472.69     51.04 o 
   6  -4   9      102.61       67.40     56.25 o 
   8  -4   9      191.88      212.99    186.45 o 
  10  -4   9       17.30        5.76     31.74 o 
  12  -4   9       19.76       38.74     21.63 o 
  14  -4   9       26.05        2.07      9.50 o 
 -21  -3   9        0.33        8.18     36.77 o 
 -19  -3   9        8.62       -1.51     10.42 o 
 -17  -3   9       10.04        2.83     16.73 o 
 -15  -3   9       33.30       44.12     26.57 o 
 -13  -3   9     1939.45     1799.39    284.12 o 
 -11  -3   9      577.24      653.45    129.56 o 
  -9  -3   9     1080.21      967.67     65.21 o 
  -7  -3   9      656.24      714.45     36.11 o 
  -5  -3   9      257.72      255.18     20.00 o 
  -3  -3   9       96.45       93.52     12.60 o 
  -1  -3   9     2101.34     2170.98     61.15 o 
   1  -3   9      274.41      292.66     23.69 o 
   3  -3   9     1218.51     1258.02     50.02 o 
   5  -3   9      365.62      374.97     32.84 o 
   7  -3   9      157.29      157.94     55.35 o 
  11  -3   9       34.33        7.53     14.61 o 
  13  -3   9       25.63       15.26     16.67 o 
  15  -3   9       20.27       22.19     24.92 o 
 -22  -2   9       73.61      241.09    111.00 o 
 -20  -2   9      169.31      345.32    106.42 o 
 -18  -2   9      317.78      467.39    125.86 o 
 -16  -2   9     1112.19     1497.56    285.43 o 
 -14  -2   9     2147.87     1956.31    517.08 o 
 -12  -2   9      652.92      495.46     93.50 o 
 -10  -2   9      410.72      431.53     50.02 o 
  -8  -2   9      500.51      470.53     31.53 o 
  -6  -2   9     3208.27     3376.01    115.02 o 
  -4  -2   9      863.99      852.41     29.45 o 
  -2  -2   9      305.36      324.21     22.79 o 
   0  -2   9      112.46      140.51     16.16 o 
   2  -2   9      102.25       88.63     14.89 o 
   4  -2   9      804.60      985.69     49.20 o 
   6  -2   9       71.41       46.20     15.96 o 
   8  -2   9       44.98        7.63     15.71 o 
  10  -2   9       13.39       -2.51     10.85 o 
  12  -2   9       91.87       17.34     25.68 o 
  14  -2   9       29.04      -20.22     21.72 o 
  16  -2   9        6.88        6.30     22.76 o 
  18  -2   9        5.20       33.85     25.01 o 
 -21  -1   9       11.75      148.30     80.68 o 
 -19  -1   9       21.82      100.06     74.95 o 
 -17  -1   9      111.62      127.18     89.55 o 
 -15  -1   9      876.43     1106.32    162.41 o 
 -13  -1   9     1131.33     1306.94    161.54 o 
 -11  -1   9     1823.89     2099.43    251.75 o 
  -9  -1   9      855.13      846.45     35.04 o 
  -7  -1   9     1056.65     1181.59     40.88 o 
  -5  -1   9     3126.26     3362.73     91.77 o 
  -3  -1   9      533.11      525.02     27.74 o 
  -1  -1   9     1082.28     1036.56     46.46 o 
   1  -1   9      509.79      508.61     27.54 o 
   3  -1   9       99.29      100.77     15.13 o 
   5  -1   9      596.44      646.19     29.06 o 
   7  -1   9      102.49       86.95     17.07 o 
   9  -1   9      194.00      278.75     37.16 o 
  15  -1   9        0.68       11.21     18.94 o 
  17  -1   9       15.26       15.40     24.84 o 
  19  -1   9        0.79        3.69     21.11 o 
 -22   0   9      343.24      620.41    140.13 o 
 -20   0   9        0.27       36.67     69.11 o 
 -18   0   9      558.42      823.98    165.72 o 
 -16   0   9     1676.47     2292.18    264.61 o 
 -14   0   9     2649.82     3371.55    304.93 o 
 -12   0   9     1017.51     1275.05    211.42 o 
 -10   0   9      955.72      997.06     89.67 o 
  -8   0   9       26.54       26.59      8.27 o 
  -6   0   9     2542.27     2620.75    133.34 o 
  -4   0   9       79.42       73.41     18.10 o 
  -2   0   9      144.13      152.11     17.44 o 
   0   0   9      687.93      609.23     21.21 o 
   2   0   9      125.94      124.55     14.91 o 
   4   0   9     1437.02     1433.28     57.24 o 
   6   0   9      203.70      281.00     27.46 o 
   8   0   9      162.04      160.76     25.25 o 
  10   0   9       25.23       12.04     15.42 o 
  12   0   9       13.25        0.04     13.11 o 
  14   0   9        0.32       -3.85     26.72 o 
  16   0   9        0.14       27.37     36.20 o 
  18   0   9        1.89       18.49     22.07 o 
 -21   1   9       13.69       46.74     78.14 o 
 -19   1   9       19.74       25.77     70.62 o 
 -17   1   9      103.03      179.38    133.38 o 
 -15   1   9      948.02     1105.84    167.73 o 
 -13   1   9     1198.61     1480.82    161.58 o 
 -11   1   9     1821.01     2172.02    188.98 o 
  -9   1   9      867.30      962.30     53.91 o 
  -5   1   9     2866.79     3070.25     87.12 o 
  -3   1   9      461.60      435.65     27.35 o 
  -1   1   9     1171.76     1098.34     44.52 o 
   1   1   9      554.93      562.63     36.09 o 
   3   1   9      102.74       84.95     19.44 o 
   5   1   9      593.06      595.11     39.50 o 
   7   1   9      102.64       51.74     26.52 o 
   9   1   9      187.65      314.10     52.13 o 
  15   1   9        1.03      -20.09     20.09 o 
  17   1   9       15.61        5.10     21.26 o 
  19   1   9        0.69        1.35     15.13 o 
 -22   2   9       82.23       99.15     51.17 o 
 -20   2   9      152.06      156.84     97.29 o 
 -18   2   9      313.74      515.76    125.29 o 
 -16   2   9     1155.92     1367.79    267.72 o 
 -14   2   9     2128.96     2566.22    230.84 o 
 -12   2   9      624.05      596.93     89.44 o 
 -10   2   9      419.39      540.89     74.22 o 
  -8   2   9      481.64      530.77     38.83 o 
  -6   2   9     3135.11     3388.87    104.58 o 
  -4   2   9      917.34      888.18     34.45 o 
  -2   2   9      348.56      368.08     24.77 o 
   0   2   9       85.91       96.92     11.92 o 
   2   2   9      110.62       86.58     26.30 o 
   4   2   9      799.18      957.87     52.65 o 
   6   2   9       74.37       89.37     19.37 o 
   8   2   9       50.69       36.29     16.80 o 
  10   2   9       11.18        7.03     11.09 o 
  12   2   9       95.49       65.89     64.62 o 
  14   2   9       28.14       23.48     30.28 o 
  16   2   9        7.21       10.13     20.03 o 
  18   2   9        5.40       44.27     25.26 o 
 -21   3   9        0.55       25.48     35.64 o 
 -19   3   9       11.71        2.29     20.35 o 
 -17   3   9       15.75       -3.48     31.03 o 
 -15   3   9       46.08       51.35     49.00 o 
 -13   3   9     2077.33     2260.79    268.20 o 
 -11   3   9      538.28      521.47     84.41 o 
  -9   3   9      998.33      856.60     91.27 o 
  -7   3   9      682.47      755.01     41.37 o 
  -5   3   9      289.76      275.86     16.93 o 
  -3   3   9       97.79       80.31     11.99 o 
  -1   3   9     2067.79     1822.35    128.39 o 
   1   3   9      302.53      301.02     36.37 o 
   3   3   9     1218.88     1120.67    105.37 o 
   5   3   9      352.29      300.88     33.70 o 
   7   3   9      151.27      172.56     34.78 o 
   9   3   9      156.97       63.12     35.75 o 
  11   3   9       32.15       32.05     23.96 o 
  13   3   9       25.45       10.15     19.83 o 
  15   3   9       17.98       18.77     28.12 o 
  17   3   9       21.28        4.42     22.38 o 
 -20   4   9       45.80        0.94     21.44 o 
 -18   4   9      127.93      -13.45     64.07 o 
  -6   4   9      917.12      958.44     44.60 o 
  -4   4   9      812.35      894.83     57.36 o 
  -2   4   9      163.98      164.60     24.60 o 
   0   4   9      617.97      671.28     74.65 o 
   2   4   9      322.36      415.81     66.60 o 
   4   4   9      473.41      433.73     94.73 o 
   6   4   9      110.88      156.98     39.50 o 
  10   4   9       18.22       38.56     27.19 o 
  12   4   9       22.61        6.22     33.53 o 
  14   4   9       26.35       -1.74     19.61 o 
  16   4   9        8.57       87.72     43.16 o 
 -19   5   9        5.40       46.55     42.97 o 
 -17   5   9       17.36        5.64     64.51 o 
 -15   5   9       45.51       -9.40     49.84 o 
 -13   5   9      137.19      107.25     60.59 o 
  -7   5   9        6.27       33.10     24.92 o 
  -5   5   9       37.46       20.76     20.54 o 
  -3   5   9      129.17      171.12     36.80 o 
  -1   5   9       18.69       24.90     21.93 o 
   1   5   9      205.47      199.46     56.92 o 
   3   5   9      229.30      204.88     64.08 o 
   5   5   9       92.66      197.30     49.76 o 
   7   5   9      504.65      676.33     84.30 o 
   9   5   9       68.75       24.02     43.88 o 
  11   5   9      113.00       64.90     60.49 o 
  13   5   9       17.58       -1.54     19.27 o 
  15   5   9        3.14        2.29     10.15 o 
 -16   6   9       64.06      107.22     76.75 o 
 -14   6   9      303.00      284.20    113.34 o 
 -12   6   9       39.29       20.97     31.03 o 
  -6   6   9       23.69       21.82     25.20 o 
  -4   6   9       29.90       33.74     25.53 o 
  -2   6   9        8.78        1.27     16.41 o 
   0   6   9       17.35       44.31     26.48 o 
   2   6   9      617.85      785.40     83.66 o 
   4   6   9      789.29     1130.65    106.78 o 
   6   6   9       41.55       27.85     32.13 o 
   8   6   9      293.32      395.53     74.22 o 
  10   6   9       50.15       26.19     27.09 o 
  12   6   9       38.76       61.92     41.15 o 
  14   6   9        1.89        6.64     14.51 o 
  -1   7   9       63.40       44.70     53.99 o 
   1   7   9       39.18       34.46     22.10 o 
   3   7   9      159.16      150.29     43.62 o 
   5   7   9        1.26       -0.22     17.48 o 
   7   7   9       11.91       10.57     17.22 o 
   9   7   9       43.09       84.75     65.69 o 
  11   7   9       24.11        8.90     17.43 o 
  -2   8   9       49.56       35.36     31.60 o 
   0   8   9       19.39        1.88     22.95 o 
   2   8   9       34.32       26.32     17.03 o 
   4   8   9       89.90       73.51     45.95 o 
   6   8   9       82.48       38.92     21.78 o 
   8   8   9       24.12       13.56     15.80 o 
  -5  -9  10       34.47       -0.38     20.60 o 
  -3  -9  10       24.24        0.94     15.24 o 
 -10  -8  10      112.71      137.70     39.37 o 
  -8  -8  10       53.04       18.53     51.07 o 
  -6  -8  10       18.39       37.43     60.94 o 
  -4  -8  10       15.02       -1.41     32.63 o 
  -2  -8  10       28.03        0.94     30.56 o 
   0  -8  10       59.35       64.84     19.95 o 
   2  -8  10       53.55       56.05     21.54 o 
   4  -8  10       59.48       79.57     24.17 o 
   6  -8  10        4.32       25.48     26.89 o 
   8  -8  10       18.30       47.40     22.48 o 
 -15  -7  10        0.29       28.59     17.02 o 
 -13  -7  10       64.61       26.46     31.51 o 
 -11  -7  10       17.20       -0.14     11.17 o 
  -9  -7  10       63.02       84.08     47.21 o 
  -7  -7  10       39.79       61.51     45.80 o 
  -5  -7  10      130.44      145.35     44.40 o 
  -1  -7  10      144.77      101.34     68.02 o 
   1  -7  10       20.03        2.49     22.03 o 
   3  -7  10       71.63        4.70     23.38 o 
   5  -7  10       40.07        1.69     23.32 o 
   7  -7  10       35.06       -0.09     41.85 o 
   9  -7  10       16.41        0.00     25.20 o 
  11  -7  10       25.68        4.33     10.82 o 
 -16  -6  10       31.60       61.41     23.42 o 
 -14  -6  10       32.50       -0.09     20.31 o 
 -12  -6  10       97.45       26.71     26.15 o 
 -10  -6  10       88.80       56.06     41.01 o 
  -8  -6  10       59.96      122.27     83.61 o 
  -6  -6  10      108.14      121.25     86.26 o 
  -4  -6  10       42.02       27.09     55.20 o 
  -2  -6  10      164.05       65.00     72.82 o 
   0  -6  10      120.30      194.65     39.82 o 
   2  -6  10       28.89      103.82     35.22 o 
   4  -6  10       57.17       32.71     35.83 o 
   6  -6  10       26.98        8.46     19.84 o 
   8  -6  10       47.73       92.83     56.43 o 
  10  -6  10        5.55       -2.35     18.90 o 
 -17  -5  10       24.13        9.97     15.80 o 
 -15  -5  10        6.61        5.08     16.36 o 
 -13  -5  10      164.08       29.73     69.72 o 
 -11  -5  10      444.98      425.95    104.72 o 
  -9  -5  10        2.52        4.80     23.79 o 
  -7  -5  10      675.45      865.79    104.24 o 
  -5  -5  10      783.05      981.07    119.93 o 
  -3  -5  10      266.82      300.75     93.46 o 
  -1  -5  10      176.59      159.05     34.54 o 
   1  -5  10      102.52       56.75     27.10 o 
   3  -5  10      826.56     1069.51     82.02 o 
   5  -5  10       69.29      104.84     37.05 o 
   7  -5  10      253.11      437.72     70.40 o 
   9  -5  10       72.62       79.10     37.43 o 
  11  -5  10       13.52       18.62     22.66 o 
  13  -5  10        1.22       -3.48      8.93 o 
 -18  -4  10        3.76       21.47     16.16 o 
 -16  -4  10       29.25        7.63     16.74 o 
 -12  -4  10      676.55      467.92     62.20 o 
 -10  -4  10      132.09      152.90     33.36 o 
  -8  -4  10      617.98      495.00     98.29 o 
  -6  -4  10       44.80       82.27     44.95 o 
  -4  -4  10      206.17      181.43     58.89 o 
  -2  -4  10      214.22      255.18     40.18 o 
   0  -4  10     1075.54     1227.31    139.28 o 
   2  -4  10       52.97       71.19     23.48 o 
   4  -4  10      227.14      251.75     31.19 o 
   8  -4  10       49.65       30.46     42.22 o 
  10  -4  10       77.29       40.35     49.38 o 
  12  -4  10       29.21       22.19     18.81 o 
  14  -4  10        5.74        4.51     10.53 o 
 -21  -3  10       46.36       13.45     70.35 o 
 -19  -3  10       19.51      -10.34     35.92 o 
 -17  -3  10       44.30       -1.97     37.34 o 
 -15  -3  10      568.44      457.09    137.46 o 
 -13  -3  10     1192.07      937.87    155.83 o 
 -11  -3  10     1530.17     1514.29    160.71 o 
  -9  -3  10      227.25      174.30     33.51 o 
  -7  -3  10     2609.18     3123.64    211.26 o 
  -5  -3  10      280.63      358.30     27.34 o 
  -3  -3  10      955.19     1231.02     43.36 o 
  -1  -3  10      916.02      907.46     39.40 o 
   1  -3  10      295.13      313.04     32.71 o 
   3  -3  10       96.80       84.26     21.02 o 
   5  -3  10      318.60      354.28     35.87 o 
   7  -3  10       33.44       13.62     26.53 o 
   9  -3  10      449.37      665.05     90.60 o 
  11  -3  10        2.01       -5.96     21.44 o 
  13  -3  10       37.98       21.98     17.85 o 
 -22  -2  10       50.43       27.75     82.11 o 
 -20  -2  10       54.59      132.33     73.83 o 
 -18  -2  10      244.28      328.08    109.74 o 
 -16  -2  10      187.53      173.88     95.03 o 
 -14  -2  10      880.66      866.48    140.34 o 
 -12  -2  10      525.59      606.88    111.92 o 
 -10  -2  10      738.30      774.94     81.95 o 
  -8  -2  10      971.57      854.61     35.01 o 
  -6  -2  10      331.27      316.76     21.66 o 
  -4  -2  10     1138.64     1187.91     39.04 o 
  -2  -2  10      205.00      206.33     18.82 o 
   0  -2  10     1129.16     1309.86     49.54 o 
   2  -2  10       68.89       54.46     20.97 o 
   4  -2  10      266.25      265.56     23.72 o 
   6  -2  10      230.88      179.67     35.77 o 
   8  -2  10      178.76      110.22     55.56 o 
  10  -2  10        5.62        6.89     11.70 o 
  14  -2  10        5.42        7.33     16.46 o 
 -21  -1  10      164.12      458.05    165.79 o 
 -19  -1  10       47.68      110.88    125.08 o 
 -17  -1  10      260.92      387.10    174.77 o 
 -15  -1  10      247.53      358.38    107.19 o 
 -13  -1  10      279.64      406.05     93.09 o 
 -11  -1  10      417.23      506.77     92.58 o 
  -9  -1  10      362.86      350.19     53.55 o 
  -7  -1  10      559.44      621.43     40.63 o 
  -5  -1  10     2629.23     2954.96     77.08 o 
  -3  -1  10     3379.67     3712.93     90.01 o 
  -1  -1  10      576.66      613.55     27.98 o 
   1  -1  10      636.90      628.03     33.20 o 
   3  -1  10      530.98      627.56     34.21 o 
   5  -1  10      246.23      334.02     24.74 o 
   7  -1  10       37.63       30.50     13.54 o 
   9  -1  10       27.92        4.49     14.00 o 
  11  -1  10       46.85        1.12     21.40 o 
  13  -1  10       23.86      -10.54     18.88 o 
  15  -1  10       16.18       18.65     24.34 o 
  17  -1  10        5.66       55.41     28.38 o 
  19  -1  10       21.69       73.82     48.06 o 
 -22   0  10       15.48       53.23     62.07 o 
 -20   0  10      161.72      106.04    138.50 o 
 -18   0  10       11.15       21.16     86.42 o 
 -16   0  10      391.15      530.58    129.94 o 
 -14   0  10        1.03        4.33     32.54 o 
 -12   0  10      148.00      276.32     79.97 o 
 -10   0  10       81.64       94.25     48.44 o 
  -8   0  10      847.60     1132.82     70.69 o 
  -6   0  10     2234.85     2595.35    158.56 o 
  -4   0  10        1.58       -4.24      8.06 o 
  -2   0  10      307.01      409.79     25.30 o 
   0   0  10        3.26        3.23      4.26 o 
   2   0  10      127.58      127.59     11.24 o 
   4   0  10       22.12       36.27      8.88 o 
   6   0  10       78.67       78.91     23.78 o 
   8   0  10      238.05      280.36     39.84 o 
  10   0  10       25.85       -1.57     20.41 o 
  12   0  10       39.24        3.09     20.20 o 
  14   0  10        0.05        3.71     25.31 o 
  16   0  10        0.02       16.11     28.75 o 
  18   0  10       16.95        0.53     20.31 o 
 -21   1  10      172.35      203.72    102.10 o 
 -19   1  10       58.54       81.17     77.40 o 
 -17   1  10      252.16      322.43    109.55 o 
 -15   1  10      252.34      401.30    102.49 o 
 -13   1  10      283.27      289.06    136.58 o 
 -11   1  10      404.98      588.86    135.99 o 
  -9   1  10      407.35      461.02     42.49 o 
  -7   1  10      485.80      600.87     54.99 o 
  -5   1  10     2649.29     3036.24    130.94 o 
  -3   1  10     3177.05     3472.13    100.20 o 
  -1   1  10      644.44      655.68     30.24 o 
   1   1  10      731.31      678.38     29.18 o 
   3   1  10      498.84      523.67     43.40 o 
   5   1  10      213.32      263.93     27.95 o 
   7   1  10       47.25       11.58     14.41 o 
   9   1  10       24.77       32.32     30.42 o 
  11   1  10       49.50       32.04     27.32 o 
  13   1  10       23.40       18.94     20.29 o 
  15   1  10       16.47       20.29     26.96 o 
  17   1  10        5.87        9.83     23.52 o 
 -22   2  10       46.50       45.33     37.62 o 
 -20   2  10       53.92       53.23     68.47 o 
 -18   2  10      251.80      346.06    105.60 o 
 -16   2  10      208.22      297.16     88.92 o 
 -14   2  10      933.62      991.35    195.55 o 
 -12   2  10      617.50      777.55    151.91 o 
 -10   2  10      828.14      954.42    146.48 o 
  -8   2  10      921.60      942.42     70.99 o 
  -6   2  10      303.56      319.08     22.22 o 
  -4   2  10     1159.61     1160.74     41.38 o 
  -2   2  10      188.50      195.74     16.85 o 
   0   2  10     1112.23     1191.44     50.61 o 
   2   2  10       74.04       93.90     19.22 o 
   4   2  10      249.84      269.59     37.83 o 
   6   2  10      214.18      201.72     33.24 o 
   8   2  10      167.08      118.20     46.25 o 
  10   2  10        7.68        3.08     12.15 o 
  14   2  10        4.87       -4.61     15.96 o 
  16   2  10        1.34       22.17     33.76 o 
  18   2  10        6.61       45.51     30.19 o 
 -21   3  10       49.76       55.02     43.26 o 
 -19   3  10       25.20        4.14     49.28 o 
 -17   3  10       38.99       37.90     61.41 o 
 -15   3  10      573.09      564.26    103.54 o 
 -13   3  10     1195.18     1113.08    134.26 o 
 -11   3  10     1571.04     1403.13    142.77 o 
  -9   3  10      236.36      140.79     69.83 o 
  -7   3  10     2511.75     2941.79    117.70 o 
  -5   3  10      226.18      276.82     18.52 o 
  -3   3  10      982.57     1082.17    104.69 o 
  -1   3  10      909.60      787.80     70.66 o 
   1   3  10      316.22      287.51     32.68 o 
   3   3  10       95.84       75.93     19.32 o 
   5   3  10      337.83      403.66     45.63 o 
   7   3  10       41.72       24.27     20.61 o 
   9   3  10      438.35      618.80     56.51 o 
  11   3  10        1.37       -0.99     14.07 o 
  13   3  10       39.93       25.61     29.58 o 
  15   3  10        0.32       32.09     20.33 o 
  17   3  10        3.60      -30.18     30.18 o 
 -20   4  10       47.56       51.82     41.57 o 
 -18   4  10        2.79       -8.56     44.57 o 
  -6   4  10       59.64       79.16     25.35 o 
  -4   4  10      226.70      293.13     28.74 o 
  -2   4  10      205.13      242.13     48.70 o 
   0   4  10     1089.59     1297.84    107.46 o 
   2   4  10       47.82       75.11     32.58 o 
   4   4  10      219.10      197.33    103.28 o 
   6   4  10      180.09      125.40     35.62 o 
   8   4  10       43.18       83.82     34.48 o 
  10   4  10       72.44       51.98     36.35 o 
  12   4  10       29.15        1.61     25.69 o 
  14   4  10        6.21        2.00     11.58 o 
  16   4  10       15.55      -18.53     25.20 o 
 -19   5  10       31.87       50.32     37.15 o 
 -17   5  10       23.63       -2.92     53.89 o 
 -15   5  10        7.87       -8.09     49.27 o 
 -13   5  10      160.92      134.16     63.60 o 
  -7   5  10      642.68      606.53     84.06 o 
  -5   5  10      793.14      809.28     74.16 o 
  -3   5  10      311.55      432.18     58.16 o 
  -1   5  10      172.16      161.78     47.57 o 
   1   5  10      131.44       99.92     35.68 o 
   3   5  10      845.57     1109.63    123.14 o 
   5   5  10       79.51      121.21     42.08 o 
   7   5  10      243.60      356.04     78.20 o 
   9   5  10       75.81       74.04     61.89 o 
  11   5  10       15.11       34.11     28.68 o 
  13   5  10        1.59        5.72      9.91 o 
  15   5  10        5.65      -23.70     23.70 o 
 -16   6  10       38.04       12.04     57.37 o 
 -14   6  10       33.25       38.56     40.25 o 
 -12   6  10       81.63       42.33     32.83 o 
  -6   6  10      120.24       93.51     38.85 o 
  -4   6  10       39.84       14.36     19.68 o 
  -2   6  10      150.80      116.31     48.68 o 
   0   6  10      125.84      183.28     56.23 o 
   2   6  10       32.56       93.92     48.24 o 
   4   6  10       59.43       42.01     36.33 o 
   6   6  10       23.13       -4.81     14.47 o 
   8   6  10       48.93       48.57     52.24 o 
  10   6  10        6.91        0.96     13.07 o 
  12   6  10       39.43        3.65     13.30 o 
  14   6  10        5.93       57.36     19.09 o 
  -1   7  10      167.77      205.45     58.71 o 
   1   7  10       28.53       28.86     23.58 o 
   3   7  10       77.62       67.69     36.87 o 
   5   7  10       39.87       28.09     21.29 o 
   7   7  10       38.80       58.01     27.99 o 
   9   7  10       18.27       14.83     16.66 o 
  11   7  10       28.04        2.96     11.86 o 
  -2   8  10       24.59       25.11     18.53 o 
   0   8  10       54.84       64.43     43.55 o 
   2   8  10       55.28       33.15     33.34 o 
   4   8  10       65.00       52.15     24.77 o 
   6   8  10        5.61       17.40     17.81 o 
   8   8  10       20.73        9.30     11.57 o 
 -10  -8  11       48.20       73.01     45.99 o 
  -8  -8  11        4.29        3.48     34.42 o 
  -6  -8  11       11.25      -18.43     29.62 o 
  -4  -8  11       74.08       45.24     59.07 o 
  -2  -8  11       28.57        0.00     30.85 o 
   0  -8  11       27.01       26.17     13.90 o 
   2  -8  11        0.29      -11.94     11.94 o 
   4  -8  11        0.57       13.26     13.63 o 
   6  -8  11       36.73       44.39     28.31 o 
 -13  -7  11       50.82       22.85     20.88 o 
 -11  -7  11       78.38       64.34     32.92 o 
  -9  -7  11      128.19      104.43     49.39 o 
  -7  -7  11       64.85      145.88     87.85 o 
  -5  -7  11       58.69       42.04     41.76 o 
  -3  -7  11       33.78        4.98     21.91 o 
  -1  -7  11       55.33       24.26     19.47 o 
   1  -7  11       12.34        1.05     18.77 o 
   3  -7  11        6.42       -1.56     16.18 o 
   5  -7  11       49.98       -0.09     24.45 o 
   7  -7  11        7.37       55.86     27.93 o 
   9  -7  11        0.52        1.03     22.00 o 
 -16  -6  11        9.38       41.09     23.98 o 
 -14  -6  11        1.73      -13.92     15.42 o 
 -12  -6  11      114.50       27.69     28.17 o 
 -10  -6  11      246.82      287.33     64.84 o 
  -8  -6  11      119.60      204.13     96.52 o 
  -6  -6  11      670.88      930.88    113.29 o 
  -4  -6  11      118.59      113.82     60.02 o 
  -2  -6  11      125.25       80.79     85.32 o 
   0  -6  11       33.65       22.18     44.20 o 
   2  -6  11      111.47       70.23     68.01 o 
   4  -6  11        5.57       -6.39     22.57 o 
   6  -6  11       14.20       -0.75     39.68 o 
   8  -6  11        1.84        1.50     18.43 o 
  10  -6  11       13.09        7.52     25.30 o 
  12  -6  11       12.07       -1.88     10.16 o 
 -17  -5  11       26.39       42.22     28.02 o 
 -15  -5  11      134.56      158.05     36.60 o 
 -13  -5  11       97.44       56.44     38.10 o 
 -11  -5  11       21.73       16.93     26.05 o 
  -9  -5  11       19.17       -0.66     29.62 o 
  -7  -5  11      160.86      258.07     69.06 o 
  -5  -5  11       68.11      130.83     57.66 o 
  -3  -5  11       49.14       18.31     17.61 o 
  -1  -5  11      347.50      357.68    108.93 o 
   1  -5  11      144.35      246.71     42.90 o 
   3  -5  11      209.13      296.20     45.62 o 
   5  -5  11       45.67       48.73     32.38 o 
   7  -5  11       33.67       27.93     29.34 o 
   9  -5  11       15.02       44.20     34.23 o 
  11  -5  11        3.44        0.19     15.80 o 
  13  -5  11        0.57        9.78     10.44 o 
 -18  -4  11       28.20        9.03     56.90 o 
 -16  -4  11      138.21       91.99     61.29 o 
 -12  -4  11      738.15      595.66     61.65 o 
 -10  -4  11      385.13      409.29     52.37 o 
  -8  -4  11      515.47      472.74     70.65 o 
  -6  -4  11      591.21      693.06    134.51 o 
  -4  -4  11     1049.66      939.53    164.12 o 
  -2  -4  11      497.45      440.61     56.33 o 
   0  -4  11      533.36      561.60     82.92 o 
   2  -4  11     1630.96     1470.01    157.70 o 
   4  -4  11       86.56       48.47     27.70 o 
   6  -4  11      144.97       70.14     82.74 o 
   8  -4  11       33.54       31.69     29.15 o 
  10  -4  11       46.51       39.59     35.55 o 
  12  -4  11       10.09       27.55     17.77 o 
  14  -4  11       17.99       -1.41      8.37 o 
 -19  -3  11      319.28      516.03     99.33 o 
 -17  -3  11      179.57        0.19    105.95 o 
 -15  -3  11      144.00        1.32     88.15 o 
 -13  -3  11      458.78      479.09    103.03 o 
 -11  -3  11      783.80      801.54    115.60 o 
  -9  -3  11      193.41      136.10    110.75 o 
  -7  -3  11       67.48       78.14     31.95 o 
  -5  -3  11       61.80       54.77     12.47 o 
  -3  -3  11      258.01      215.63     21.64 o 
  -1  -3  11      185.19      197.04     21.00 o 
   1  -3  11      111.71      115.78     32.32 o 
   3  -3  11       56.59      152.55     47.37 o 
   5  -3  11        6.05       14.85     13.76 o 
   7  -3  11      168.20      184.64     65.34 o 
   9  -3  11       50.34       57.11     31.11 o 
  11  -3  11      238.08      217.01     55.10 o 
  13  -3  11        6.46        1.50     23.23 o 
 -20  -2  11       39.77      142.95     78.81 o 
 -18  -2  11       46.98       47.59     56.71 o 
 -16  -2  11     1125.68     1511.06    198.61 o 
 -14  -2  11      373.38      443.27    103.85 o 
 -12  -2  11      405.26      515.08    102.17 o 
 -10  -2  11      269.11      411.41     86.59 o 
  -8  -2  11     1791.15     1567.09     99.24 o 
  -6  -2  11      347.23      332.93     20.20 o 
  -4  -2  11      126.32      130.06     12.64 o 
  -2  -2  11      747.84      923.46     40.78 o 
   0  -2  11     1007.31     1148.65     45.00 o 
   2  -2  11      188.46      210.63     23.50 o 
   4  -2  11      251.51      302.38     40.25 o 
   6  -2  11        8.41       18.99     16.54 o 
   8  -2  11      115.21      142.87     42.47 o 
  10  -2  11      211.35       78.37     51.71 o 
  12  -2  11       85.70       58.97     41.08 o 
  14  -2  11       24.33       44.01     45.05 o 
  16  -2  11       12.84        1.97     38.08 o 
 -21  -1  11       33.48       -0.09     96.96 o 
 -19  -1  11       71.01       92.93     69.98 o 
 -17  -1  11      471.90      575.19    134.87 o 
 -15  -1  11      534.03      624.85    191.89 o 
 -13  -1  11      582.87      777.62    192.21 o 
 -11  -1  11      427.80      571.18    107.55 o 
  -9  -1  11      840.45      915.19    115.55 o 
  -7  -1  11      154.32      134.91     32.65 o 
  -5  -1  11      247.83      210.44     23.73 o 
  -3  -1  11      542.48      586.64     45.83 o 
  -1  -1  11       46.92       37.85     14.34 o 
   1  -1  11      405.59      427.49     24.74 o 
   3  -1  11      152.49      126.26     20.47 o 
   5  -1  11       22.05       11.10     13.29 o 
   7  -1  11       16.79       13.44     11.76 o 
   9  -1  11        2.86        0.46      7.10 o 
  11  -1  11       26.44       11.08     15.79 o 
  13  -1  11       22.07       11.51     23.79 o 
  15  -1  11        4.68        4.06     20.73 o 
  17  -1  11        1.64       36.58     33.52 o 
 -22   0  11       57.02      141.27    124.63 o 
 -20   0  11      109.57       92.00     74.50 o 
 -18   0  11      197.92      258.30     98.90 o 
 -16   0  11      345.69      499.62    183.86 o 
 -14   0  11     3665.19     4843.17    521.48 o 
 -12   0  11      385.34      397.92     93.22 o 
 -10   0  11       53.91      104.96     53.99 o 
  -8   0  11       32.78       19.76      8.31 o 
  -6   0  11      616.09      603.55     68.31 o 
  -4   0  11       45.76       37.00     17.36 o 
  -2   0  11      328.46      255.13     41.55 o 
   0   0  11      154.08      139.53     16.44 o 
   2   0  11      635.91      636.71     54.47 o 
   4   0  11      364.58      381.61     69.66 o 
   6   0  11      254.59      261.37     53.15 o 
   8   0  11        2.73        1.26     12.33 o 
  10   0  11        6.43       -0.05     14.63 o 
  12   0  11       65.26       15.60     25.62 o 
  14   0  11        0.10       18.00     30.61 o 
  16   0  11        3.10       33.11     31.11 o 
  18   0  11        0.44      -30.94     44.76 o 
 -21   1  11       38.16       56.15     56.62 o 
 -19   1  11       53.76       61.98     73.55 o 
 -17   1  11      448.27      609.51    134.01 o 
 -15   1  11      530.51      585.84    120.77 o 
 -13   1  11      663.73      801.30    124.13 o 
 -11   1  11      492.44      758.96    103.90 o 
  -9   1  11      836.01      770.19    104.61 o 
  -7   1  11      154.63      145.98     23.32 o 
  -5   1  11      244.86      208.48     25.72 o 
  -3   1  11      536.99      520.86     35.20 o 
  -1   1  11       50.30       39.71     11.47 o 
   1   1  11      399.93      354.55     21.56 o 
   3   1  11      150.83      155.85     25.95 o 
   5   1  11       20.32        7.72     14.52 o 
   7   1  11       11.78       -1.91     20.83 o 
   9   1  11        1.39       -2.17     14.77 o 
  11   1  11       24.42        7.11     25.07 o 
  13   1  11       20.59       28.51     27.32 o 
  15   1  11        4.49       35.89     23.13 o 
  17   1  11        1.63        8.19     22.19 o 
 -22   2  11       21.98        2.92     49.28 o 
 -20   2  11       40.58      114.93     70.91 o 
 -18   2  11       46.65       31.41     55.77 o 
 -16   2  11     1113.46     1376.02    187.55 o 
 -14   2  11      364.99      394.11     95.09 o 
 -12   2  11      375.49      422.76     86.91 o 
 -10   2  11      278.73      396.08     72.95 o 
  -8   2  11     1838.69     1700.83    144.01 o 
  -6   2  11      296.59      342.38     27.45 o 
  -4   2  11      118.97      111.50     14.74 o 
  -2   2  11      763.11      841.83     41.73 o 
   0   2  11      913.83      984.89     51.95 o 
   2   2  11      169.49      160.00     28.81 o 
   4   2  11      259.28      269.77     38.94 o 
   6   2  11        9.19       -1.72     16.04 o 
   8   2  11      114.26      118.42     42.54 o 
  10   2  11      207.58      153.82    131.22 o 
  12   2  11       86.96      170.50     61.52 o 
  14   2  11       23.10       28.35     32.20 o 
  16   2  11       13.05       62.94     27.75 o 
 -21   3  11       14.46       14.20     31.60 o 
 -19   3  11      302.45        7.53    123.89 o 
 -17   3  11      204.78      156.02     62.58 o 
 -15   3  11      129.63      119.85     81.66 o 
 -13   3  11      517.15      570.75    141.49 o 
 -11   3  11      854.27      732.60     99.97 o 
  -9   3  11      159.85      120.34     43.47 o 
  -7   3  11       53.92       55.62     22.91 o 
  -5   3  11       69.36       55.68     12.29 o 
  -3   3  11      260.96      241.82     27.02 o 
  -1   3  11      196.92      152.04     25.24 o 
   1   3  11      101.30      119.27     24.66 o 
   3   3  11       59.99       87.20     38.43 o 
   5   3  11        3.68       -7.22     14.65 o 
   7   3  11      160.14      179.08     58.71 o 
   9   3  11       55.48        8.52     18.05 o 
  11   3  11      228.89      131.67     86.07 o 
  13   3  11        7.81       18.06     22.96 o 
  15   3  11       11.32       13.07     26.89 o 
  17   3  11        3.95        8.27     18.71 o 
 -20   4  11       19.41        0.85     19.00 o 
 -18   4  11       28.04       47.59     46.55 o 
  -6   4  11      562.87      614.78     84.99 o 
  -4   4  11     1032.17     1137.72    105.51 o 
  -2   4  11      548.88      569.41     64.99 o 
   0   4  11      578.49      663.66     65.88 o 
   2   4  11     1558.54     1636.41    124.34 o 
   4   4  11      100.67       54.13     48.32 o 
   6   4  11      153.82      246.52     43.72 o 
   8   4  11       32.11      105.92     32.52 o 
  10   4  11       43.34        8.11     21.95 o 
  12   4  11       10.52        0.43     18.72 o 
  14   4  11       18.62       45.51     14.86 o 
  16   4  11        1.80        5.74     17.49 o 
 -17   5  11       24.53       -2.54     61.03 o 
 -15   5  11      146.72      167.75    109.79 o 
 -13   5  11       98.20      101.87     55.59 o 
  -5   5  11       65.93      105.93     38.75 o 
  -3   5  11       56.19       60.58     28.48 o 
  -1   5  11      333.14      413.79     56.55 o 
   1   5  11      138.45      191.83     56.70 o 
   3   5  11      227.96      309.30     62.76 o 
   5   5  11       39.01       94.23     43.44 o 
   7   5  11       29.80       28.59     34.46 o 
   9   5  11       14.45       -6.75     26.01 o 
  11   5  11        3.76        7.99     15.20 o 
  13   5  11        0.85        6.31     37.38 o 
 -16   6  11        9.77       -2.54     22.66 o 
 -14   6  11        0.79       28.02     18.52 o 
  -6   6  11      709.76      486.85     82.48 o 
  -4   6  11      112.93      107.83     40.47 o 
  -2   6  11      143.01      121.32     34.02 o 
   0   6  11       43.64       38.27     28.65 o 
   2   6  11      119.16      123.40     43.20 o 
   4   6  11        5.73       22.12     21.99 o 
   6   6  11       12.12       19.80     22.93 o 
   8   6  11        1.11        7.15     16.96 o 
  10   6  11       14.40        8.98     15.72 o 
  12   6  11       12.88       18.54     25.53 o 
  -3   7  11       32.51       -0.85     15.89 o 
  -1   7  11       49.91       64.16     28.65 o 
   1   7  11       14.83        9.33     19.70 o 
   3   7  11        5.20       13.38     16.67 o 
   5   7  11       45.60       48.21     22.21 o 
   7   7  11        8.97      -10.02     19.56 o 
   9   7  11        0.76        8.52     11.76 o 
  -2   8  11       32.33       35.17     19.18 o 
   0   8  11       30.59       43.26     22.29 o 
   2   8  11        0.04       13.21     11.78 o 
   4   8  11        0.54        9.67     15.88 o 
   6   8  11       34.79       28.98     29.67 o 
  -8  -8  12        8.24       -7.86     16.00 o 
  -6  -8  12        6.31      -15.05     43.16 o 
  -4  -8  12       12.71       15.33     42.60 o 
  -2  -8  12       21.38        5.27     20.50 o 
   0  -8  12        8.04       21.92     19.84 o 
   2  -8  12       12.82       20.59     13.82 o 
   4  -8  12        7.03       13.73     12.13 o 
 -13  -7  12       17.28       17.40     15.42 o 
 -11  -7  12       26.68       -2.67     18.35 o 
  -9  -7  12      139.96       76.77     43.28 o 
  -7  -7  12       60.69       88.03     73.27 o 
  -5  -7  12        2.02      -26.24     56.80 o 
  -3  -7  12       26.70        5.17     17.02 o 
  -1  -7  12        1.39        4.71     12.77 o 
   1  -7  12        9.86        9.85     26.94 o 
   3  -7  12        0.43        6.90     19.56 o 
   5  -7  12       37.64       64.42     25.86 o 
   7  -7  12       37.65       71.48     39.41 o 
   9  -7  12       28.50        4.04     16.08 o 
 -14  -6  12       57.84       62.26     23.23 o 
 -12  -6  12       37.56       44.47     26.22 o 
 -10  -6  12       47.64       24.45     30.66 o 
  -8  -6  12       29.58       34.70     37.71 o 
  -4  -6  12       61.55        0.00     52.01 o 
  -2  -6  12       57.33       44.35     28.50 o 
   0  -6  12       62.36       79.24     26.81 o 
   2  -6  12       13.99       -4.43     15.54 o 
   4  -6  12       38.51        0.47     22.66 o 
   6  -6  12       41.20       -0.94     40.25 o 
   8  -6  12       21.91       18.81     21.25 o 
  10  -6  12        0.11        0.09     16.27 o 
 -15  -5  12       12.86       -9.40     20.41 o 
 -13  -5  12       24.05       33.57     28.59 o 
 -11  -5  12      202.24       87.89     35.85 o 
  -9  -5  12        5.69       -0.94     19.46 o 
  -7  -5  12      416.36      614.24    102.36 o 
  -5  -5  12      394.32      702.05    106.78 o 
  -3  -5  12      247.65      196.46     97.17 o 
  -1  -5  12       22.19       18.45     25.91 o 
   1  -5  12      159.81      133.13     34.73 o 
   3  -5  12      271.77      360.61     50.83 o 
   5  -5  12      430.53      549.53     66.93 o 
   7  -5  12       26.90       78.99     52.10 o 
   9  -5  12        3.79       52.09     38.18 o 
  11  -5  12       15.15        1.32     12.70 o 
  13  -5  12       10.89       21.44     11.66 o 
 -18  -4  12       12.43       -2.07     51.81 o 
 -16  -4  12      279.08      222.05     64.67 o 
 -12  -4  12       28.57       17.74     25.44 o 
 -10  -4  12      231.41      213.12     40.75 o 
  -8  -4  12       61.74       15.69     20.49 o 
  -6  -4  12      123.30      101.37     38.79 o 
  -4  -4  12      302.85      255.76     93.65 o 
   0  -4  12      704.72      753.61     91.80 o 
   2  -4  12      366.33      364.36    121.48 o 
   4  -4  12      542.47      565.02    135.94 o 
   6  -4  12      253.81      186.15    162.35 o 
   8  -4  12       18.34       21.16     25.11 o 
  10  -4  12       54.60       68.19     26.99 o 
  12  -4  12        3.08       -4.14     11.47 o 
 -19  -3  12      104.25        9.50     46.10 o 
 -17  -3  12       66.34        3.29     78.16 o 
 -15  -3  12      297.48      298.67    118.13 o 
 -13  -3  12      528.98      576.70    152.14 o 
 -11  -3  12      202.22      264.32    110.00 o 
  -9  -3  12       29.56       15.81     22.93 o 
  -7  -3  12      926.97     1198.95    102.91 o 
  -5  -3  12      365.20      303.49     53.06 o 
  -3  -3  12       75.76       70.29     19.13 o 
  -1  -3  12      407.26      471.73     40.14 o 
   1  -3  12      236.63      270.82     48.30 o 
   3  -3  12      120.81      162.55     39.16 o 
   5  -3  12      275.73      292.82     38.75 o 
   7  -3  12       41.35       22.33     29.54 o 
   9  -3  12      173.49      207.97     42.90 o 
  11  -3  12       30.95       50.75     46.32 o 
 -20  -2  12       14.25       41.00     67.90 o 
 -18  -2  12       68.80      135.35    112.87 o 
 -14  -2  12      103.73      126.80     74.97 o 
 -12  -2  12      119.60       78.64     62.09 o 
 -10  -2  12      390.50      330.13     81.45 o 
  -8  -2  12      463.49      581.33     99.37 o 
  -6  -2  12       18.10       18.35     22.25 o 
  -4  -2  12      214.61      166.44     32.36 o 
  -2  -2  12       86.56       39.61     30.82 o 
   0  -2  12      341.13      372.26     29.24 o 
   2  -2  12      453.06      444.17     62.31 o 
   4  -2  12       18.74       11.92     25.90 o 
   6  -2  12       33.21       39.90     21.73 o 
   8  -2  12       19.18       12.00     18.27 o 
  10  -2  12       25.72       30.98     22.48 o 
  12  -2  12        0.69        7.44     44.24 o 
 -21  -1  12       35.18      103.17     63.67 o 
 -19  -1  12       20.05       35.08     51.82 o 
 -17  -1  12      134.52      288.34     96.24 o 
 -15  -1  12      125.06      198.96     78.36 o 
 -13  -1  12     1135.97     1646.51    278.10 o 
 -11  -1  12     1082.21     1449.85    228.14 o 
  -9  -1  12       66.18       47.22     69.04 o 
  -7  -1  12       92.73       69.36     34.78 o 
  -5  -1  12      162.89      142.00     52.83 o 
  -3  -1  12      282.87      295.40     28.82 o 
  -1  -1  12      150.99      105.85     28.72 o 
   1  -1  12       11.10       18.26     12.55 o 
   3  -1  12      342.68      328.35     46.08 o 
   5  -1  12      115.04      122.14     28.46 o 
   7  -1  12       55.85       73.03     28.14 o 
   9  -1  12       14.24        1.57     27.22 o 
  11  -1  12        6.70       -6.00     15.75 o 
  13  -1  12        1.39       27.06     31.63 o 
  15  -1  12        0.28       29.46     25.43 o 
  17  -1  12        1.23       21.53     39.02 o 
 -22   0  12        1.44       24.54     74.85 o 
 -20   0  12       12.65        9.31     42.03 o 
 -18   0  12       24.31       52.19     62.25 o 
 -16   0  12        4.53       -2.54     32.63 o 
 -14   0  12     1132.54     1043.07    231.08 o 
 -12   0  12      347.07      256.45    124.93 o 
 -10   0  12      147.20      208.67    107.63 o 
  -8   0  12       41.90       19.28     53.61 o 
  -6   0  12     1823.18     1751.88    204.73 o 
  -4   0  12       43.95       42.76     15.85 o 
  -2   0  12      379.45      373.26     35.90 o 
   0   0  12     2228.83     2479.50    109.25 o 
   2   0  12       11.43        9.75      9.52 o 
   4   0  12       86.81       86.47     28.99 o 
   6   0  12       53.26       45.50     18.91 o 
   8   0  12       98.23       60.36     55.59 o 
  10   0  12       18.65       17.41     36.71 o 
  12   0  12        1.97       14.77     40.15 o 
  14   0  12       19.94       35.09     34.10 o 
  16   0  12       10.12       42.70     28.73 o 
 -21   1  12       34.08       37.90     59.91 o 
 -19   1  12       22.44        8.46     83.98 o 
 -17   1  12      120.34      196.80    152.68 o 
 -15   1  12      102.82       93.97     72.81 o 
 -13   1  12     1181.41     1548.01    181.37 o 
 -11   1  12     1068.72     1252.04    149.23 o 
  -9   1  12       44.74       52.48     41.76 o 
  -7   1  12       68.35       70.85     26.19 o 
  -5   1  12      185.12      233.55     24.31 o 
  -3   1  12      234.39      241.89     22.73 o 
  -1   1  12      132.20      151.49     22.90 o 
   1   1  12        7.73       10.85      9.92 o 
   3   1  12      332.74      263.58     45.77 o 
   7   1  12       57.75       44.12     38.51 o 
   9   1  12       13.52       40.04     44.24 o 
  11   1  12        6.24        5.41     15.34 o 
  13   1  12        1.24       42.03     27.41 o 
  15   1  12        0.16       23.22     21.93 o 
  17   1  12        1.20      189.10    103.44 o 
 -20   2  12       15.49        2.73     37.62 o 
 -18   2  12       57.21       99.60    112.49 o 
 -16   2  12     1103.50     1670.70    281.94 o 
 -14   2  12      122.24      183.16     68.39 o 
 -12   2  12      120.41      121.26     54.66 o 
 -10   2  12      413.90      275.45     68.46 o 
  -8   2  12      479.22      618.02     83.74 o 
  -6   2  12       21.68       39.02     17.60 o 
  -4   2  12      233.97      198.59     18.48 o 
  -2   2  12       76.40       70.42     14.73 o 
   0   2  12      355.48      382.28     39.12 o 
   2   2  12      448.86      360.74     44.87 o 
   4   2  12       19.35       21.27     14.90 o 
   6   2  12       32.95        9.12     22.83 o 
   8   2  12       21.14        7.60     15.36 o 
  10   2  12       25.22       20.22     31.27 o 
  12   2  12        0.96       35.54     20.33 o 
  14   2  12       26.41       38.27     29.71 o 
  16   2  12        3.15        9.63     19.84 o 
 -21   3  12      108.32      224.12     61.63 o 
 -19   3  12      109.79       -2.16     36.41 o 
 -17   3  12       57.07       58.12     46.09 o 
 -15   3  12      275.14      178.17     69.18 o 
 -13   3  12      476.35      382.86    126.21 o 
 -11   3  12      213.55      178.04     90.05 o 
  -9   3  12       49.19       59.91     31.60 o 
  -7   3  12      898.18      938.90    104.14 o 
  -5   3  12      323.83      268.36     31.89 o 
  -3   3  12       77.07       70.68     23.34 o 
  -1   3  12      408.87      384.69     41.40 o 
   1   3  12      224.44      215.92     47.74 o 
   3   3  12      122.41      120.52     35.57 o 
   5   3  12      268.50      224.94     78.69 o 
   7   3  12       44.92       12.39     18.37 o 
   9   3  12      175.77      177.18     38.95 o 
  11   3  12       31.02       71.85     69.50 o 
  13   3  12       23.80       -6.96     25.39 o 
  15   3  12        1.91       14.67     38.65 o 
 -20   4  12       93.62       64.92     40.27 o 
 -18   4  12        9.58      -42.03     42.03 o 
  -6   4  12      133.00      165.86     71.12 o 
  -4   4  12      282.37      351.28     41.94 o 
  -2   4  12      175.35      172.04     33.03 o 
   0   4  12      741.18      767.27     82.33 o 
   2   4  12      346.89      443.70     57.06 o 
   4   4  12      510.99      678.07     71.98 o 
   6   4  12      270.09      332.42     51.27 o 
   8   4  12       17.53       14.44     21.87 o 
  10   4  12       54.14        4.27     23.02 o 
  12   4  12        3.32        2.90      9.86 o 
  14   4  12        5.98      -11.28     22.85 o 
 -17   5  12       19.40       20.97     30.00 o 
 -15   5  12       10.66       21.25     41.56 o 
 -13   5  12       16.84       44.10     41.85 o 
  -5   5  12      383.80      459.57     87.28 o 
  -3   5  12      278.29      292.10     49.35 o 
  -1   5  12       21.23       28.49     32.63 o 
   1   5  12      171.47      185.52     51.41 o 
   3   5  12      283.37      453.48     61.60 o 
   5   5  12      423.95      571.64     85.44 o 
   7   5  12       27.25       46.69     30.14 o 
   9   5  12        3.83       -1.13     33.97 o 
  11   5  12       16.32        1.67     11.79 o 
  13   5  12        9.89      -15.61     38.27 o 
 -14   6  12       56.07       40.91     44.49 o 
  -4   6  12       71.16      101.39     40.73 o 
  -2   6  12       49.49       58.79     27.86 o 
   0   6  12       52.41       88.56     33.72 o 
   2   6  12        9.93      -12.42     19.42 o 
   4   6  12       39.63       30.87     26.75 o 
   6   6  12       38.29       32.33     23.12 o 
   8   6  12       19.86       19.04     22.91 o 
  10   6  12        0.11        1.40      9.90 o 
  12   6  12        8.86       14.01     17.58 o 
  -3   7  12       28.57       -7.05     19.56 o 
  -1   7  12        0.80       23.38     17.86 o 
   1   7  12        8.09       48.24     26.77 o 
   3   7  12        0.11       32.99     42.74 o 
   5   7  12       37.27       43.36     36.68 o 
   7   7  12       36.67       47.02     50.22 o 
   9   7  12       25.85       35.99     13.36 o 
   0   8  12        5.72       -7.05     28.40 o 
   2   8  12       10.91        8.28     17.11 o 
   4   8  12        8.41       -3.57     24.36 o 
  -8  -8  13        3.91        8.46     19.28 o 
  -6  -8  13        6.73       -4.23     31.03 o 
  -4  -8  13       18.55       -1.22     16.65 o 
  -2  -8  13       18.07       21.44     40.34 o 
 -11  -7  13        8.28       14.00     14.01 o 
  -9  -7  13       15.58       16.27     26.14 o 
  -7  -7  13       25.93        3.95     34.42 o 
  -5  -7  13       11.48      -10.34     27.74 o 
  -3  -7  13       51.81        1.32     32.07 o 
  -1  -7  13       11.33        8.88     13.03 o 
   1  -7  13       26.88       10.47     14.48 o 
   3  -7  13        0.94       15.14     17.40 o 
   5  -7  13       30.91       29.06     17.59 o 
   7  -7  13       39.29       45.05     21.16 o 
 -14  -6  13       37.97       60.75     29.72 o 
 -12  -6  13       47.11       34.84     19.99 o 
 -10  -6  13        4.37       -3.67     20.03 o 
  -8  -6  13      168.57      209.91     61.53 o 
  -4  -6  13       78.71       -0.19     43.08 o 
  -2  -6  13       53.33       75.77     47.45 o 
   0  -6  13      101.75      120.21     65.66 o 
   2  -6  13       79.96       25.92     44.91 o 
   4  -6  13       21.59       -0.56     22.38 o 
   6  -6  13       14.23        0.19     37.71 o 
   8  -6  13       13.45       -3.67     26.42 o 
  10  -6  13        2.82        4.04     18.52 o 
 -13  -5  13       55.13       11.00     17.68 o 
 -11  -5  13       13.32       15.55     16.33 o 
  -9  -5  13      105.40       91.15     47.50 o 
  -7  -5  13        7.01        4.89     26.99 o 
  -5  -5  13      174.01      255.17     68.40 o 
  -3  -5  13      186.53      384.46     87.79 o 
  -1  -5  13       49.38       23.49     47.73 o 
   1  -5  13       47.07       44.55     32.43 o 
   3  -5  13       68.18       22.34     31.82 o 
   5  -5  13       33.33        0.75     23.98 o 
   7  -5  13       31.51       23.89     40.34 o 
   9  -5  13        2.25       97.32     37.61 o 
  11  -5  13       31.18       -1.88     12.70 o 
 -16  -4  13       28.44       17.21     30.19 o 
 -12  -4  13      166.46      118.08     54.29 o 
 -10  -4  13       13.97       -2.69     18.61 o 
  -8  -4  13       45.91       12.06     20.74 o 
  -6  -4  13      120.23      124.55     41.66 o 
  -4  -4  13       78.88       79.23     34.22 o 
  -2  -4  13      764.80      798.42    124.26 o 
   0  -4  13       97.49       98.32     45.52 o 
   2  -4  13       57.54       22.69     18.96 o 
   4  -4  13      117.85      134.49    107.24 o 
   6  -4  13       63.39       93.21     63.58 o 
   8  -4  13       57.51       55.68     26.52 o 
  10  -4  13       11.06       13.92     18.53 o 
  12  -4  13       26.96       15.52     14.29 o 
 -19  -3  13      111.71        3.76     40.83 o 
 -17  -3  13       53.85        0.09     30.57 o 
 -15  -3  13      168.79      217.62     62.38 o 
 -13  -3  13       49.30       84.74     69.69 o 
 -11  -3  13       48.83       40.16     72.04 o 
  -9  -3  13      166.35       63.18     93.57 o 
  -7  -3  13      419.49      436.46     64.18 o 
  -5  -3  13      223.17      190.51     69.48 o 
  -3  -3  13      185.95      231.82     60.62 o 
  -1  -3  13      295.95      329.61     55.55 o 
   1  -3  13      729.30      792.53     89.50 o 
   3  -3  13      151.88      150.45     40.28 o 
   5  -3  13       25.52       21.12     29.39 o 
   7  -3  13       19.45       20.93     23.21 o 
   9  -3  13      107.08      139.09     31.57 o 
  11  -3  13       30.44      100.15     41.10 o 
 -20  -2  13      262.88      480.78    159.85 o 
 -18  -2  13       28.44       36.39     52.95 o 
 -16  -2  13      412.61      623.11    190.69 o 
 -14  -2  13      605.20      784.81    194.20 o 
 -12  -2  13      174.31      120.24     95.50 o 
 -10  -2  13      702.86      657.38    117.83 o 
  -8  -2  13      432.87      461.41     54.87 o 
  -6  -2  13       33.33       25.19     32.02 o 
  -4  -2  13       69.04       57.13     19.20 o 
  -2  -2  13      660.93      670.52    130.52 o 
   0  -2  13       61.62       36.89     28.53 o 
   2  -2  13      378.66      480.35     77.03 o 
   4  -2  13       78.48       65.62     37.56 o 
   6  -2  13       58.01       64.45     24.52 o 
   8  -2  13       46.80       24.41     29.12 o 
  10  -2  13       24.40       12.93     26.75 o 
  12  -2  13       20.88      109.74     70.53 o 
 -21  -1  13       21.05       -3.67     46.64 o 
 -19  -1  13      139.52      305.86     89.75 o 
 -17  -1  13      131.61      209.79     84.86 o 
 -15  -1  13      327.23      491.21    103.74 o 
 -13  -1  13      404.52      649.34    124.67 o 
 -11  -1  13      460.87      665.59    119.99 o 
  -9  -1  13      277.25      306.09    121.61 o 
  -7  -1  13       37.51        8.87     19.85 o 
  -5  -1  13      341.42      377.74    120.70 o 
  -3  -1  13      182.25      207.07     35.73 o 
  -1  -1  13      211.77      257.67     39.15 o 
   1  -1  13      351.29      373.07     52.39 o 
   3  -1  13      580.97      598.62     68.69 o 
   5  -1  13       18.50       43.55     28.17 o 
   7  -1  13        4.90       15.24     27.32 o 
   9  -1  13       18.23        0.77     12.79 o 
  11  -1  13       68.01      144.56     58.50 o 
  13  -1  13        5.17       33.19     39.21 o 
  15  -1  13        1.63        8.27     32.54 o 
 -20   0  13       12.70      109.27     69.59 o 
 -18   0  13        2.14        3.86     34.13 o 
 -14   0  13      189.50      313.52     92.21 o 
 -12   0  13     1083.11     1273.89    164.70 o 
 -10   0  13      563.90     1016.44    199.56 o 
  -8   0  13      406.53      373.58    129.11 o 
  -6   0  13       44.38       72.88     23.07 o 
  -4   0  13      440.26      433.27     87.69 o 
  -2   0  13      156.40      179.55     49.40 o 
   0   0  13      409.16      392.14     51.10 o 
   2   0  13       52.79       78.53     53.04 o 
   8   0  13       12.85       -0.19     21.44 o 
  10   0  13       11.51       41.72     39.82 o 
  12   0  13       14.78        8.24     18.42 o 
  14   0  13        3.81       39.98     21.74 o 
  16   0  13       38.03       70.54     57.84 o 
 -21   1  13       24.92       54.73     44.29 o 
 -19   1  13      153.21       96.91    135.77 o 
 -17   1  13      116.08      104.61    126.43 o 
 -15   1  13      312.65       -1.69    147.60 o 
 -13   1  13      400.07      554.32    116.48 o 
 -11   1  13      454.33      617.07    106.99 o 
  -9   1  13      261.07      256.66     74.64 o 
  -7   1  13       37.38       43.92     32.54 o 
  -5   1  13      338.40      313.06     44.96 o 
  -3   1  13      183.19      224.19     27.80 o 
  -1   1  13      240.71      253.41     38.88 o 
   1   1  13      332.49      306.32     45.05 o 
   3   1  13      593.54      565.43     50.56 o 
   5   1  13       16.92       24.55     30.67 o 
   7   1  13        7.11       13.25     20.44 o 
   9   1  13       19.37        4.90     18.35 o 
  11   1  13       69.23       60.09     33.37 o 
  13   1  13        4.83       19.95     27.41 o 
  15   1  13        1.67       26.76     17.80 o 
 -20   2  13      250.48      353.67     88.77 o 
 -18   2  13       26.20       66.68     76.93 o 
 -16   2  13      426.57      693.20    174.41 o 
 -14   2  13      538.72      663.58    174.94 o 
 -12   2  13      136.74       70.93     52.87 o 
 -10   2  13      787.98      732.16    105.23 o 
  -8   2  13      448.20      493.13     80.62 o 
  -6   2  13       21.19       25.39     31.13 o 
  -4   2  13       54.36       45.02     23.18 o 
  -2   2  13      636.36      663.83     60.78 o 
   0   2  13       55.15       36.29     18.86 o 
   2   2  13      378.14      368.35     40.68 o 
   4   2  13       82.42       26.41     26.31 o 
   6   2  13       54.54        6.13     21.44 o 
   8   2  13       50.46       16.82     24.02 o 
  10   2  13       25.01       17.78     26.83 o 
  12   2  13       22.06       36.38     26.25 o 
  14   2  13       23.33       35.33     20.28 o 
 -17   3  13       50.84        9.50     27.18 o 
 -15   3  13      160.12       33.02     55.70 o 
 -13   3  13       46.02       20.88     37.43 o 
 -11   3  13       52.23       55.21     59.53 o 
  -9   3  13      172.63      117.99     59.93 o 
  -7   3  13      414.33      285.61     63.75 o 
  -5   3  13      196.41      122.13     63.61 o 
  -3   3  13      157.80      124.39     38.61 o 
  -1   3  13      311.94      281.47     39.21 o 
   1   3  13      757.23      710.08    102.59 o 
   3   3  13      166.69      146.36     30.92 o 
   5   3  13       26.13        6.28     14.19 o 
   7   3  13       16.35       17.96     30.94 o 
   9   3  13      113.06       78.79     81.93 o 
  11   3  13       29.58       -0.09     38.84 o 
  13   3  13        0.96      -35.26     35.26 o 
  15   3  13        1.64      -20.69     21.35 o 
 -18   4  13      204.84      371.48     83.95 o 
  -6   4  13      107.80      126.05     51.08 o 
  -4   4  13       66.33       88.98     31.39 o 
  -2   4  13      752.52      951.31    104.91 o 
   0   4  13      102.27      151.26     41.24 o 
   2   4  13       60.38       55.65     29.18 o 
   4   4  13      113.60      180.73     39.89 o 
   6   4  13       67.50      118.14     88.03 o 
   8   4  13       60.06        0.02     21.45 o 
  10   4  13       12.43       -0.06     23.74 o 
  12   4  13       28.21       -2.84     27.37 o 
  14   4  13        3.01        4.98     16.74 o 
 -17   5  13        2.14      -11.38     22.57 o 
 -15   5  13       25.01       53.60     38.84 o 
 -13   5  13       52.27       14.39     28.12 o 
  -5   5  13      157.67      -10.91     82.32 o 
  -3   5  13      201.55      268.95     47.79 o 
  -1   5  13       45.43       32.14     23.02 o 
   1   5  13       37.70       55.48     33.01 o 
   3   5  13       79.90       86.72     37.62 o 
   5   5  13       37.32       39.85     32.26 o 
   7   5  13       30.81       17.66     25.18 o 
   9   5  13        1.86       -1.58     25.57 o 
  11   5  13       32.76        2.91     52.34 o 
  -4   6  13       76.37       80.51     52.48 o 
  -2   6  13       46.41       41.43     33.03 o 
   0   6  13       92.29       87.56     40.41 o 
   2   6  13       80.83       79.54     77.08 o 
   4   6  13       22.20       37.47     20.88 o 
   6   6  13       13.94       39.58     21.25 o 
   8   6  13       14.36       12.20     17.77 o 
  10   6  13        3.22        3.46     10.43 o 
  -3   7  13       44.23       28.03     24.26 o 
  -1   7  13       10.70        7.52     22.29 o 
   1   7  13       21.28       37.95     34.75 o 
   3   7  13        0.36       14.07     20.36 o 
   5   7  13       34.25        2.32     18.72 o 
   7   7  13       41.45       80.84     27.95 o 
   2   8  13       42.90        4.89     13.36 o 
  -4  -8  14       26.45        1.22     14.58 o 
  -9  -7  14       75.62       38.22     30.71 o 
  -7  -7  14       38.20       20.78     28.50 o 
  -5  -7  14       15.75        0.56     17.30 o 
  -3  -7  14       17.61       35.83     33.95 o 
  -1  -7  14       27.73       10.15     14.95 o 
   1  -7  14       27.00       12.71     11.94 o 
   3  -7  14        7.65       32.16     16.74 o 
   5  -7  14       19.62        6.21     11.66 o 
 -12  -6  14       19.05       -3.86      9.53 o 
 -10  -6  14        4.90       10.91     14.25 o 
  -8  -6  14       36.64       28.40     32.54 o 
  -4  -6  14      154.19      246.59     70.37 o 
  -2  -6  14       13.52        6.43     11.57 o 
   0  -6  14       69.07       66.33     30.43 o 
   2  -6  14       12.74        0.75     19.47 o 
   4  -6  14       17.55        0.94     17.30 o 
   6  -6  14        9.31       17.49     23.60 o 
   8  -6  14        1.27       -4.33     27.18 o 
 -11  -5  14      103.36       33.77     28.69 o 
  -9  -5  14       36.61       46.46     38.09 o 
  -7  -5  14       16.85        0.09     17.96 o 
  -5  -5  14      126.24      304.61     75.54 o 
  -3  -5  14       68.10       36.49     26.29 o 
  -1  -5  14       25.77       45.91     23.83 o 
   1  -5  14        7.37       -9.47     20.58 o 
   3  -5  14       28.58       16.53     24.79 o 
   5  -5  14       14.59       -0.47     19.75 o 
   7  -5  14       16.74       45.61     41.38 o 
   9  -5  14       12.31       -4.14     32.44 o 
  11  -5  14        7.61       -2.44     10.16 o 
 -16  -4  14       31.83       -5.27     22.76 o 
 -12  -4  14        3.10       33.57     36.77 o 
 -10  -4  14       39.91       73.70     36.00 o 
  -8  -4  14        5.86        9.75     20.21 o 
  -6  -4  14      122.63      117.35     44.02 o 
  -4  -4  14      219.08      133.30     60.56 o 
  -2  -4  14      272.21      217.77    106.46 o 
   0  -4  14      220.59      235.56     94.27 o 
   2  -4  14       36.69       13.34     23.11 o 
   4  -4  14       40.54       36.45     53.28 o 
   6  -4  14       37.29       29.28     22.95 o 
   8  -4  14       27.84       55.09     21.77 o 
  10  -4  14       15.42      -15.42     15.42 o 
 -19  -3  14       14.76        1.69     39.31 o 
 -17  -3  14      149.11      254.69     58.90 o 
 -15  -3  14       75.26       95.66     54.65 o 
 -13  -3  14      173.51      195.61     60.31 o 
 -11  -3  14       58.39       49.75     74.39 o 
  -9  -3  14       61.15       27.89     42.46 o 
  -7  -3  14       70.54       29.72     35.04 o 
  -5  -3  14       18.25       16.37     12.95 o 
  -3  -3  14      108.24       92.37     29.81 o 
  -1  -3  14       28.71       10.21     17.52 o 
   1  -3  14     1552.75     1866.46    108.66 o 
   3  -3  14      155.47      212.66     46.11 o 
   5  -3  14       73.80       78.55     34.45 o 
   7  -3  14       26.51       24.69     24.36 o 
   9  -3  14        3.61       15.42     26.71 o 
 -20  -2  14       39.27       13.36     47.59 o 
 -18  -2  14       53.99      109.29     55.40 o 
 -16  -2  14      395.01      513.20    111.68 o 
 -14  -2  14      102.26      132.82     96.23 o 
 -12  -2  14       30.36       15.14     88.40 o 
 -10  -2  14      140.62      212.14     76.67 o 
  -8  -2  14      936.33      944.36     83.58 o 
  -6  -2  14      612.60      634.61     70.85 o 
  -4  -2  14      123.68       77.82     35.74 o 
  -2  -2  14      375.66      404.33     42.43 o 
   0  -2  14      410.77      496.66     69.03 o 
   2  -2  14      305.52      275.08     47.25 o 
   4  -2  14       80.32       70.15     33.39 o 
   6  -2  14       29.99       10.37     24.15 o 
   8  -2  14       54.50       54.75     36.21 o 
  10  -2  14       25.45       43.07     50.50 o 
 -21  -1  14       91.44      321.09     76.48 o 
 -19  -1  14       10.87      -16.74     35.92 o 
 -17  -1  14       49.95       60.10     56.71 o 
 -15  -1  14      186.52      220.46     78.94 o 
 -13  -1  14       53.86       64.80     58.97 o 
 -11  -1  14      291.57      457.26    103.16 o 
  -9  -1  14      202.42      225.93    128.91 o 
  -7  -1  14      349.51      354.29     55.23 o 
  -5  -1  14       27.61       22.48     26.60 o 
  -3  -1  14      384.43      419.12     93.79 o 
  -1  -1  14      256.68      229.66     47.73 o 
   1  -1  14      120.90      141.52     37.26 o 
   3  -1  14      115.36       98.22     49.20 o 
   5  -1  14      125.38      106.42     35.05 o 
   7  -1  14       89.59      107.39     32.56 o 
   9  -1  14       14.75      112.75     86.33 o 
  11  -1  14        3.97       26.80     35.54 o 
  13  -1  14        4.91        2.16     17.58 o 
  15  -1  14        0.52       18.05     26.89 o 
 -20   0  14        3.56        3.57     31.78 o 
 -18   0  14       28.64       40.44     54.45 o 
 -16   0  14        0.01       -0.09     21.35 o 
 -14   0  14        0.44       12.04     39.96 o 
 -12   0  14      387.84      645.44    124.66 o 
 -10   0  14       66.91       63.86     84.74 o 
  -8   0  14     2026.64     2434.76    315.18 o 
  -6   0  14        6.27        4.89     28.96 o 
  -4   0  14      744.66      883.00    129.64 o 
  -2   0  14     1138.27     1278.10    158.72 o 
   0   0  14      149.88      196.54     70.94 o 
   2   0  14       32.54       -0.09     30.28 o 
   6   0  14        1.22        0.38     23.79 o 
   8   0  14        5.91        0.38     37.52 o 
  10   0  14        8.55        9.50     55.95 o 
  12   0  14        3.15       19.84     37.61 o 
  14   0  14        0.62       15.55     21.90 o 
 -21   1  14       84.36       91.63     70.74 o 
 -19   1  14       17.33       13.35     54.45 o 
 -17   1  14       35.54       19.84     85.20 o 
 -15   1  14      156.19        4.61    114.50 o 
 -13   1  14       63.37       56.53     54.83 o 
 -11   1  14      299.86      414.26     97.99 o 
  -9   1  14      221.42      285.61     77.92 o 
  -7   1  14      344.53      352.86     84.83 o 
  -5   1  14       32.99       89.81     41.10 o 
  -3   1  14      392.29      427.14    130.23 o 
  -1   1  14      262.43      261.78     49.62 o 
   1   1  14      126.22       27.30     50.14 o 
   5   1  14      127.78        0.47     90.03 o 
   7   1  14       95.67       -0.09     57.28 o 
   9   1  14       13.09       51.93     27.40 o 
  11   1  14        3.39        4.13     24.50 o 
  13   1  14        4.75       -1.22     14.52 o 
  15   1  14        0.49       23.41     37.24 o 
 -20   2  14       35.48        0.66     25.30 o 
 -18   2  14       53.93       -3.48     79.66 o 
 -16   2  14      398.45      512.07    156.41 o 
 -14   2  14      103.30       38.28     84.28 o 
 -12   2  14       32.65       74.01     48.06 o 
 -10   2  14      159.71      187.79     63.98 o 
  -8   2  14      966.47      940.74    122.46 o 
  -6   2  14      580.83      565.82     95.73 o 
  -4   2  14      119.04       91.74     34.18 o 
  -2   2  14      415.00      398.62     50.66 o 
   0   2  14      413.19      405.20     52.70 o 
   2   2  14      289.28      268.67     40.61 o 
   6   2  14       33.21       14.19     17.00 o 
   8   2  14       55.77       52.82     27.77 o 
  10   2  14       24.89       51.16     25.98 o 
  12   2  14        1.77        4.94     20.12 o 
  14   2  14       12.60       19.79     14.40 o 
 -17   3  14      139.72        2.63     49.30 o 
 -15   3  14       77.18       61.70     45.71 o 
 -13   3  14      153.51       40.46     49.20 o 
 -11   3  14       46.13       58.69     61.51 o 
  -9   3  14       51.45       42.32     48.25 o 
  -5   3  14       22.90       11.28     18.83 o 
  -3   3  14      116.41       53.13     58.09 o 
  -1   3  14       27.84       15.08     18.34 o 
   1   3  14     1572.98     1508.56    269.16 o 
   3   3  14      165.17      153.97     45.82 o 
   5   3  14       68.19       30.28     37.48 o 
   7   3  14       25.22       47.81     57.60 o 
   9   3  14        2.74       47.96     32.07 o 
  11   3  14        4.06       -3.95     20.03 o 
  13   3  14        2.16        1.41     13.92 o 
 -18   4  14        8.21        4.89     39.12 o 
  -4   4  14      203.89      215.40     36.56 o 
  -2   4  14      280.20      271.80     40.92 o 
   0   4  14      223.81      252.75     82.01 o 
   2   4  14       39.92       18.53     52.19 o 
   4   4  14       35.74       84.19     31.34 o 
   6   4  14       41.03       44.48     23.58 o 
   8   4  14       28.24       27.94     41.80 o 
  10   4  14       15.86       -0.27     12.10 o 
  12   4  14       11.16      -15.52     21.44 o 
 -15   5  14       26.13       50.31     31.88 o 
 -13   5  14       29.62        0.85     24.83 o 
  -5   5  14      118.85      171.30     62.65 o 
  -3   5  14       68.69      135.24     30.06 o 
  -1   5  14       29.98       42.49     26.82 o 
   1   5  14        8.74       15.84     16.82 o 
   3   5  14       30.13       15.52     32.16 o 
   5   5  14       12.11        9.67     18.94 o 
   7   5  14       16.40       25.92     27.00 o 
   9   5  14       11.07       17.97     31.55 o 
  11   5  14        6.86        1.32     21.63 o 
  -4   6  14      165.35      189.49     57.39 o 
  -2   6  14        8.81        8.24     20.26 o 
   0   6  14       63.83       87.34     29.01 o 
   2   6  14       11.37       25.00     22.47 o 
   4   6  14       19.29       14.90     17.65 o 
   6   6  14        8.36       -3.48     38.13 o 
   8   6  14        0.85       27.72     17.07 o 
  -1   7  14       27.00        0.47     33.01 o 
   1   7  14       25.73       11.03     15.14 o 
   3   7  14        6.44        7.50     26.07 o 
   5   7  14       17.46        2.08      9.83 o 
  -9  -7  15       25.42      -16.18     34.04 o 
  -5  -7  15       41.55       20.88     27.37 o 
  -3  -7  15       62.67       43.55     53.05 o 
  -1  -7  15       11.90        0.47     14.76 o 
   1  -7  15       26.40       49.56     15.61 o 
   3  -7  15        8.64       28.02     15.33 o 
 -10  -6  15        2.60       17.70     17.58 o 
  -8  -6  15       64.56       30.47     49.28 o 
  -4  -6  15       14.50        0.19     27.65 o 
  -2  -6  15       18.11       31.76     20.41 o 
   0  -6  15       21.67       33.22     19.84 o 
   2  -6  15       10.59       -0.56     11.47 o 
   4  -6  15       21.20       30.28     18.15 o 
   6  -6  15        8.19        3.67     17.96 o 
   8  -6  15        1.47        1.88     10.72 o 
 -11  -5  15       63.12       46.56     29.25 o 
  -9  -5  15      177.58      185.93     84.40 o 
  -7  -5  15       43.42        0.00     15.80 o 
  -5  -5  15       30.48        0.09     18.34 o 
  -3  -5  15       37.81       11.48     15.95 o 
  -1  -5  15       59.02       66.82     32.73 o 
   1  -5  15       32.66       25.56     33.01 o 
   3  -5  15       41.01       -0.38     47.87 o 
   5  -5  15       25.07        0.85     19.00 o 
   7  -5  15        7.91        3.39     24.26 o 
   9  -5  15       10.37       -0.66     13.26 o 
 -16  -4  15       61.92        7.62     25.96 o 
 -14  -4  15       73.82        9.12     27.37 o 
 -12  -4  15      116.90      132.55     52.59 o 
 -10  -4  15        1.56       18.32     21.26 o 
  -8  -4  15        2.14       19.00     22.83 o 
  -6  -4  15      204.43      111.20     69.30 o 
  -4  -4  15       25.89       16.66     22.37 o 
  -2  -4  15       17.63       12.32     20.21 o 
   0  -4  15       21.81       20.10     17.62 o 
   2  -4  15       99.63       40.93     48.68 o 
   4  -4  15       26.82        0.07     14.84 o 
   6  -4  15        0.10       19.49     16.35 o 
   8  -4  15       18.10      -13.45     20.22 o 
  10  -4  15       10.64       -4.42     14.20 o 
 -17  -3  15       18.64       38.65     35.26 o 
 -15  -3  15      184.09      179.53     53.35 o 
 -13  -3  15      287.10      335.66     68.43 o 
 -11  -3  15       31.88       58.87     68.84 o 
  -9  -3  15        1.05       23.01     25.58 o 
  -7  -3  15      278.73      186.91    148.15 o 
  -5  -3  15      120.39      188.57     51.83 o 
  -3  -3  15       32.11       26.47     21.61 o 
  -1  -3  15      372.98      363.43     56.32 o 
   1  -3  15      594.27      579.70     56.16 o 
   3  -3  15      297.53      376.14     50.84 o 
   5  -3  15       53.93        3.34     33.80 o 
   7  -3  15       35.11       32.08     23.61 o 
   9  -3  15       22.35       59.15     27.93 o 
 -20  -2  15       66.22      152.48     64.72 o 
 -18  -2  15       41.93      154.52     58.22 o 
 -16  -2  15      165.88      270.22     78.75 o 
 -14  -2  15      193.60      174.26    105.29 o 
 -12  -2  15        5.44       14.67     62.72 o 
 -10  -2  15       16.37       39.87     43.45 o 
  -8  -2  15      158.22      134.02     48.83 o 
  -6  -2  15       68.54       64.01     31.18 o 
  -4  -2  15       65.03       40.32     26.96 o 
  -2  -2  15      170.63      161.64     31.14 o 
   0  -2  15      151.90      131.13     35.54 o 
   2  -2  15       19.95       44.52     22.43 o 
   4  -2  15       95.00       79.35     27.57 o 
   6  -2  15        5.99        8.51     36.24 o 
   8  -2  15        1.44      -18.18     18.18 o 
  10  -2  15       23.75       -5.36     31.32 o 
 -19  -1  15      121.42      190.51     74.79 o 
 -17  -1  15      121.79      288.43     85.51 o 
 -15  -1  15      100.74      104.69     61.80 o 
 -13  -1  15      250.51      337.86    100.61 o 
 -11  -1  15      339.82      468.07    110.71 o 
  -9  -1  15      517.31      867.67    203.85 o 
  -7  -1  15      156.18      137.05     53.58 o 
  -5  -1  15      149.97      149.45     40.95 o 
  -3  -1  15       88.13      136.48    107.32 o 
  -1  -1  15       64.63      101.20     44.77 o 
   1  -1  15       48.00       31.49     28.45 o 
   3  -1  15       24.90       54.22     27.48 o 
   5  -1  15      126.50      190.12     71.68 o 
   7  -1  15       46.64       75.71     62.64 o 
   9  -1  15       15.56      -25.01     58.77 o 
  11  -1  15       20.99       14.86     31.69 o 
  13  -1  15        3.89       20.88     27.65 o 
 -20   0  15       99.49      284.58     81.75 o 
 -18   0  15      134.13      176.31     76.96 o 
 -16   0  15       62.16        3.20     31.60 o 
 -14   0  15       48.09       -2.63     31.13 o 
 -12   0  15      148.65      147.89     72.91 o 
 -10   0  15      683.75      791.34    197.84 o 
  -8   0  15      125.62      190.22     77.42 o 
  -6   0  15       18.83       52.57     50.97 o 
  -4   0  15       11.00        7.43     33.01 o 
  -2   0  15       37.24       75.24     56.14 o 
   0   0  15      149.74      141.03    107.35 o 
   2   0  15       49.54        0.66     24.45 o 
   4   0  15        1.72        0.85     39.68 o 
   6   0  15       30.90       -0.47     24.26 o 
   8   0  15       58.80      135.15    106.94 o 
  10   0  15       10.86       63.66     80.87 o 
  12   0  15        1.03        2.16     23.32 o 
  14   0  15        1.68       12.13     23.88 o 
 -19   1  15      117.74      228.80    117.69 o 
 -17   1  15      126.28      101.79    124.93 o 
 -15   1  15       96.77        0.56     88.80 o 
 -13   1  15      277.01      343.45     93.84 o 
 -11   1  15      339.74      411.21    103.65 o 
  -9   1  15      509.94      851.73    132.82 o 
  -7   1  15      167.15      167.94     65.48 o 
  -5   1  15      169.11      157.79    100.96 o 
  -3   1  15       90.68      149.46     63.30 o 
  -1   1  15       77.23       19.78     45.10 o 
   1   1  15       54.92       30.77     35.17 o 
   3   1  15       25.98        0.28     48.90 o 
   5   1  15      122.69        0.28     99.53 o 
   7   1  15       47.10      100.44     58.40 o 
   9   1  15       15.80       -8.65     34.14 o 
  11   1  15       20.74        5.08     29.15 o 
  13   1  15        3.77       -1.41     38.84 o 
 -18   2  15       39.27       -0.66     85.02 o 
 -16   2  15      184.01      137.47    111.79 o 
 -14   2  15      177.47       74.71     92.68 o 
 -12   2  15        2.51       11.66     33.19 o 
 -10   2  15       16.86       11.00     36.39 o 
  -6   2  15       72.25       -0.28     66.59 o 
  -4   2  15       63.17        0.66     34.99 o 
  -2   2  15      163.49      123.13     45.39 o 
   0   2  15      157.79       44.65     61.15 o 
   2   2  15       21.19        1.10     20.88 o 
   4   2  15      102.61       23.02     40.12 o 
   6   2  15        7.07       25.20     32.91 o 
   8   2  15        1.12       20.23     16.44 o 
  10   2  15       25.36       14.20     16.50 o 
  12   2  15        3.12       28.07     20.11 o 
 -19   3  15       13.38        1.41     21.16 o 
 -17   3  15       21.56       -3.67     45.70 o 
 -11   3  15       40.11       24.08     55.02 o 
  -9   3  15        0.55        6.21     28.30 o 
  -7   3  15      306.87      191.37     54.50 o 
  -3   3  15       23.29       11.00     48.62 o 
  -1   3  15      373.79      330.10    103.66 o 
   1   3  15      618.09      616.64     85.00 o 
   3   3  15      295.53      287.84    105.28 o 
   5   3  15       51.97       25.61     26.90 o 
   7   3  15       34.20       34.34     36.91 o 
   9   3  15       22.81       19.09     30.00 o 
  11   3  15       20.74      -11.28     31.32 o 
 -16   4  15       65.60       24.08     29.82 o 
  -4   4  15       23.17       73.82     36.58 o 
  -2   4  15       15.30       13.23     16.53 o 
   0   4  15       25.30        7.05     23.82 o 
   2   4  15      103.74       66.30     59.68 o 
   4   4  15       29.69        8.38     15.06 o 
   6   4  15        0.38        2.53     15.88 o 
   8   4  15       17.21       30.38     22.15 o 
  10   4  15       11.57        9.84     11.38 o 
  -3   5  15       43.48       48.72     50.22 o 
  -1   5  15       68.60       56.99     43.31 o 
   1   5  15       33.34       26.98     31.60 o 
   3   5  15       38.86       64.10     53.75 o 
   5   5  15       25.50       12.78     15.38 o 
   7   5  15        6.70        2.17     13.69 o 
   9   5  15        9.53        4.77      9.24 o 
  -2   6  15       20.46       47.49     51.16 o 
   0   6  15       22.94       37.60     26.02 o 
   2   6  15        9.26        2.19     10.54 o 
   4   6  15       19.53        2.16     15.34 o 
   6   6  15        8.25       22.88     24.73 o 
   1   7  15       23.54       -6.77     24.26 o 
   3   7  15        7.36        3.48     31.97 o 
   5   7  15        8.05       52.85     24.07 o 
  -7  -7  16       22.39       16.74     34.42 o 
  -5  -7  16       28.77      -14.77     34.80 o 
  -3  -7  16       43.73       45.05     29.34 o 
  -1  -7  16        2.19        5.08     27.27 o 
 -10  -6  16       12.51       23.04     33.48 o 
  -8  -6  16       21.27        1.32     15.80 o 
  -6  -6  16       97.14       38.47     52.30 o 
  -2  -6  16        2.17       13.37     11.19 o 
   0  -6  16       16.99       40.62     28.49 o 
   2  -6  16        3.79       10.16     15.70 o 
   4  -6  16       15.69       -3.20     18.34 o 
   6  -6  16        4.57        7.80     14.11 o 
 -11  -5  16        7.88       20.97     33.10 o 
  -9  -5  16       72.51       28.97     45.90 o 
  -7  -5  16       30.77        0.00     13.82 o 
  -5  -5  16       22.02        0.19     19.00 o 
  -3  -5  16       81.09       31.40     20.41 o 
  -1  -5  16       65.07       98.46     79.29 o 
   1  -5  16       46.63       54.85     68.28 o 
   3  -5  16        6.13        0.09     14.58 o 
   5  -5  16        3.83       29.34     21.63 o 
   7  -5  16       16.45        0.94     19.18 o 
 -14  -4  16       39.06        0.66     16.65 o 
 -12  -4  16       10.92       32.91     34.23 o 
 -10  -4  16       43.15       43.69     24.72 o 
  -8  -4  16        0.70       12.65     24.92 o 
  -6  -4  16       14.34      -22.87     25.54 o 
  -4  -4  16       56.28       26.79     27.12 o 
  -2  -4  16       13.82        6.67     19.22 o 
   0  -4  16       16.52       14.92     14.75 o 
   4  -4  16       38.21        7.51     13.69 o 
   6  -4  16       61.77       58.16     22.22 o 
   8  -4  16        1.45        5.64     20.88 o 
 -17  -3  16       66.19       19.85     50.04 o 
 -15  -3  16       66.08       56.62     39.41 o 
 -13  -3  16       20.54       33.57     61.03 o 
 -11  -3  16       30.63       55.11     60.19 o 
  -9  -3  16       85.08      140.34     50.27 o 
  -7  -3  16        8.38        4.36     18.44 o 
  -5  -3  16      260.59      235.40     82.50 o 
  -3  -3  16       11.86      -12.35     16.10 o 
  -1  -3  16      362.79      293.34     77.45 o 
   1  -3  16       21.20       30.21     20.65 o 
   3  -3  16      250.43      278.62     46.85 o 
   5  -3  16       30.19       20.56     22.72 o 
   7  -3  16        7.58       14.59     15.78 o 
   9  -3  16        4.08        7.80     26.24 o 
 -18  -2  16       32.71       33.95     50.50 o 
 -16  -2  16        2.29       26.33     56.61 o 
 -14  -2  16       50.01       24.17     52.86 o 
 -12  -2  16       74.92       79.95     53.24 o 
 -10  -2  16       78.39       71.20     51.83 o 
  -8  -2  16      162.29      122.63     36.91 o 
  -6  -2  16      296.90      317.72     87.97 o 
  -4  -2  16      274.35      312.49     52.03 o 
  -2  -2  16      415.12      475.96     86.24 o 
   0  -2  16       40.16       11.71     19.18 o 
   2  -2  16      173.74      206.04     33.29 o 
   4  -2  16       20.17       -1.05     18.82 o 
   6  -2  16       32.00       42.32     47.59 o 
   8  -2  16        1.71        8.18     36.30 o 
  12  -2  16        7.01       28.49     29.34 o 
 -19  -1  16       27.73       26.52     26.61 o 
 -17  -1  16      120.11      177.52     74.51 o 
 -15  -1  16      117.62      176.95     69.24 o 
 -13  -1  16      111.50      160.01     62.09 o 
 -11  -1  16        1.09       44.29     61.97 o 
  -9  -1  16      118.61      103.67     62.84 o 
  -7  -1  16      283.27      182.93     66.31 o 
  -5  -1  16       96.95       93.65     42.45 o 
  -3  -1  16       59.85       87.75     62.54 o 
  -1  -1  16      368.40      335.65    158.83 o 
   1  -1  16       38.93       43.92     86.71 o 
   3  -1  16        0.96      -11.19     61.59 o 
   5  -1  16       44.10       81.54     59.25 o 
   7  -1  16        4.97       52.38     87.08 o 
   9  -1  16        5.40       -6.86     66.20 o 
  11  -1  16        0.78       27.08     32.54 o 
  13  -1  16       10.74        2.92     41.94 o 
 -20   0  16        5.24       12.98     53.98 o 
 -18   0  16       35.81       70.44     56.15 o 
 -16   0  16       72.69       -2.73     30.10 o 
 -14   0  16       57.96       -0.19     22.85 o 
 -12   0  16       16.42       -3.01     49.65 o 
 -10   0  16      289.95      334.71    150.98 o 
  -8   0  16      151.76      303.69     94.27 o 
  -6   0  16       58.97       41.06     28.17 o 
  -4   0  16      780.77      786.53    138.98 o 
  -2   0  16        0.08       32.91     48.05 o 
   0   0  16      272.51      177.42     80.19 o 
   2   0  16        4.16       11.28     36.20 o 
   4   0  16        2.71        0.09     21.53 o 
   6   0  16       11.27       55.86     52.28 o 
   8   0  16       17.44       45.89     76.26 o 
  10   0  16       15.67        5.64     44.10 o 
  12   0  16        1.76       48.14     36.01 o 
 -19   1  16       23.83      -25.77     25.77 o 
 -17   1  16      132.87      185.25    112.99 o 
 -15   1  16      105.09       -0.94    100.56 o 
 -13   1  16      110.41        1.79     57.19 o 
 -11   1  16        1.36      -27.27     34.79 o 
  -9   1  16      117.42       89.08     58.89 o 
  -7   1  16      294.26      261.77    109.38 o 
  -5   1  16       89.15      110.99     59.54 o 
  -3   1  16       58.76       71.76     89.25 o 
  -1   1  16      360.87      421.88     99.14 o 
   1   1  16       39.46       60.00     54.08 o 
   3   1  16        0.44       23.60     36.01 o 
   5   1  16       42.24       71.29     54.55 o 
   7   1  16        5.89       83.78     51.06 o 
   9   1  16        6.02       51.81     38.93 o 
  11   1  16        0.63       17.40     29.24 o 
  13   1  16       10.88       32.25     22.76 o 
 -18   2  16       33.43        3.29     28.78 o 
 -16   2  16        3.81        3.57     50.78 o 
 -14   2  16       42.99        2.73     30.19 o 
 -12   2  16       57.49       24.55     44.86 o 
 -10   2  16       94.92       23.80     42.61 o 
  -8   2  16      187.21       -2.16     84.49 o 
  -6   2  16      297.76      309.87     78.22 o 
  -2   2  16      424.18      413.57     64.00 o 
   0   2  16       39.33       21.40     25.21 o 
   4   2  16       20.81       25.16     43.12 o 
   6   2  16       33.03       38.37     36.77 o 
   8   2  16        1.60       25.01     27.93 o 
  10   2  16        6.28       -3.39     17.77 o 
  12   2  16        7.33       39.59     18.24 o 
 -15   3  16       69.53        2.73     49.66 o 
 -13   3  16       18.45       20.59     48.05 o 
 -11   3  16       33.15       -2.54     46.65 o 
  -3   3  16       10.51        3.10     25.86 o 
  -1   3  16      344.69      321.87     63.45 o 
   1   3  16       25.97       18.62     44.20 o 
   3   3  16      258.21      243.19     52.70 o 
   5   3  16       27.21        0.47     17.77 o 
   7   3  16        6.42      -26.52     27.27 o 
   9   3  16        4.10       18.81     29.15 o 
 -16   4  16       58.45       35.08     29.35 o 
  -2   4  16       11.03       -0.09     37.43 o 
   0   4  16       17.79        2.26     25.11 o 
   4   4  16       36.58        0.23     11.80 o 
   6   4  16       62.89       31.71     26.15 o 
   8   4  16        1.43       28.63     18.62 o 
  -3   5  16       80.76      104.78     38.38 o 
  -1   5  16       70.01       41.21     33.58 o 
   1   5  16       42.26       32.20     29.11 o 
   3   5  16        7.70        2.15     13.23 o 
   5   5  16        2.95       15.79     18.90 o 
   7   5  16       16.36       22.84     13.02 o 
   0   6  16       16.45       25.77     27.27 o 
   2   6  16        3.85       11.95     13.17 o 
   4   6  16       14.28       -1.85      8.83 o 
   6   6  16        3.86       16.83     22.57 o 
  -6  -6  17       25.38       -7.05     20.69 o 
  -4  -6  17       29.07      -11.00     24.26 o 
  -2  -6  17        3.91       30.47     46.64 o 
 -11  -5  17       21.08       32.44     19.28 o 
  -9  -5  17        6.96       42.88     28.02 o 
  -7  -5  17       18.13        0.09     23.42 o 
  -5  -5  17       13.61        0.09     26.24 o 
  -3  -5  17       46.55        0.00     16.46 o 
  -1  -5  17       40.62       49.79     45.61 o 
   1  -5  17       14.62       19.18     18.06 o 
   3  -5  17        2.34       29.62     16.74 o 
   5  -5  17        7.80       60.93     22.19 o 
 -14  -4  17       49.43        5.74     35.46 o 
 -12  -4  17        8.42       -8.93     23.60 o 
 -10  -4  17       92.19       50.39     26.89 o 
  -8  -4  17       30.01       22.89     26.30 o 
  -6  -4  17      102.07       35.13     33.30 o 
  -4  -4  17        5.17       -5.58     18.77 o 
  -2  -4  17      190.27      270.05    128.58 o 
   0  -4  17      113.56       70.94     46.54 o 
   2  -4  17       17.16       14.84     22.85 o 
   4  -4  17       18.23       17.97     18.01 o 
 -17  -3  17        3.42        2.16     20.22 o 
 -15  -3  17       26.26      -17.87     35.27 o 
 -13  -3  17       80.63       50.13     72.43 o 
 -11  -3  17       72.95       58.79     51.26 o 
  -9  -3  17       52.66       51.99     28.41 o 
  -7  -3  17      138.24      101.99     44.33 o 
  -5  -3  17       15.42       41.19     31.50 o 
  -3  -3  17       16.83       34.44     30.37 o 
  -1  -3  17        3.16        1.86     28.44 o 
   1  -3  17       22.59      -13.16     16.71 o 
   5  -3  17        7.75        0.94     19.84 o 
   7  -3  17       15.44       -0.19     15.70 o 
   9  -3  17        3.13       21.91     25.67 o 
 -18  -2  17       21.92       49.56     41.75 o 
 -16  -2  17       23.36       24.07     51.72 o 
 -14  -2  17       11.94        8.09     64.51 o 
 -12  -2  17       18.68       22.29     34.51 o 
 -10  -2  17      141.95      180.44     68.77 o 
  -8  -2  17       50.84      111.52     56.56 o 
  -6  -2  17        7.36       21.46     23.90 o 
  -4  -2  17        6.27       24.51     31.88 o 
  -2  -2  17      320.87      347.80     66.00 o 
   0  -2  17       16.66       14.42     28.38 o 
   2  -2  17       94.94       95.32     84.47 o 
   4  -2  17       14.63       -2.63     50.50 o 
   6  -2  17       56.64        1.41     31.32 o 
   8  -2  17        0.13        1.97     28.30 o 
  10  -2  17        4.64       -1.97     21.25 o 
 -19  -1  17       70.86      144.96     89.36 o 
 -17  -1  17       23.36      152.35     48.53 o 
 -15  -1  17       48.81       92.54     49.38 o 
 -13  -1  17       84.39      130.84     76.85 o 
 -11  -1  17      150.55      157.49     81.57 o 
  -9  -1  17       62.98       53.14     66.21 o 
  -7  -1  17       48.83       41.37     37.71 o 
  -5  -1  17       52.49       89.45     35.67 o 
  -3  -1  17      162.72      127.90     57.63 o 
  -1  -1  17      373.00      398.92    114.21 o 
   1  -1  17        3.17       -0.94     36.58 o 
   3  -1  17       19.30        2.54     38.93 o 
   5  -1  17        3.63       -0.75     32.25 o 
   7  -1  17        4.63       37.80     52.66 o 
   9  -1  17        9.71       91.03     54.35 o 
  11  -1  17        0.55       16.55     23.41 o 
 -18   0  17      167.70      170.42     65.87 o 
 -16   0  17       17.69       -1.13     23.51 o 
 -14   0  17       94.47       -0.47     37.34 o 
 -12   0  17       22.33        1.69     45.61 o 
 -10   0  17        8.93      -19.65     44.38 o 
  -8   0  17       90.33      165.55     76.57 o 
  -6   0  17       60.09       62.96     73.83 o 
  -4   0  17        0.35      -10.25     38.55 o 
  -2   0  17        6.92       -1.60     29.15 o 
   0   0  17      229.65      136.08     73.87 o 
   2   0  17       31.78       20.50     42.88 o 
   4   0  17        6.72       21.82     41.37 o 
   6   0  17        2.96       66.01     77.39 o 
   8   0  17       14.99       37.99     66.30 o 
  10   0  17        5.66      -25.39     49.74 o 
  12   0  17        5.10       20.31     23.98 o 
 -17   1  17       25.01      -20.12     50.03 o 
 -15   1  17       56.29        1.69     45.99 o 
 -13   1  17       78.12       -3.10     45.52 o 
  -9   1  17       74.12      199.21     95.00 o 
  -7   1  17       55.66       78.34     50.03 o 
  -5   1  17       46.36       25.58     54.64 o 
  -3   1  17      166.35       69.62     64.35 o 
  -1   1  17      374.75      528.19    110.91 o 
   1   1  17        2.73      -26.42     57.45 o 
   3   1  17       19.25       -2.16     23.42 o 
   5   1  17        3.24       14.01     30.18 o 
   7   1  17        4.32        4.33     31.22 o 
   9   1  17       10.26        3.86     31.78 o 
  11   1  17        0.51       -3.67     32.54 o 
 -16   2  17       25.01        5.92     27.27 o 
 -14   2  17       11.72       25.67     33.19 o 
 -12   2  17       17.85       -3.48     28.31 o 
 -10   2  17      136.79       27.38     87.30 o 
  -8   2  17       57.65       93.96     55.02 o 
  -6   2  17        9.36       -3.57     33.19 o 
  -4   2  17        6.72        2.63     59.52 o 
  -2   2  17      299.95      379.90     88.01 o 
   0   2  17       20.52       -2.63     30.19 o 
   2   2  17       89.06       51.71     59.07 o 
   4   2  17       15.69        8.37     28.31 o 
   6   2  17       58.56       10.82     24.74 o 
   8   2  17        0.16       14.95     22.66 o 
  10   2  17        4.35       13.73     24.73 o 
 -15   3  17       30.41        1.50     15.52 o 
  -1   3  17        2.69        1.69     18.34 o 
   1   3  17       22.09        4.04     32.91 o 
   3   3  17       69.76        3.95     21.35 o 
   5   3  17        7.03        0.28     16.93 o 
 -14   4  17       50.22      118.98     25.96 o 
  -2   4  17      176.25      232.40     60.22 o 
   0   4  17      107.89        5.08     52.96 o 
   2   4  17       20.22        1.03     18.90 o 
   4   4  17       19.11        1.41     18.53 o 
   6   4  17        7.53        7.02     11.38 o 
  -1   5  17       39.45       -0.28     29.25 o 
   1   5  17       15.19        6.43     13.35 o 
   3   5  17        2.07        1.47     20.08 o 
   5   5  17        8.66       26.01     14.88 o 
   2   6  17        5.84       33.48     21.82 o 
  -6  -6  18        4.47      -21.82     34.32 o 
  -4  -6  18       14.45       16.36     34.70 o 
  -2  -6  18        9.03       21.44     23.32 o 
  -9  -5  18       79.75       92.09     47.69 o 
  -7  -5  18      186.72      146.90     45.73 o 
  -5  -5  18       58.11       91.23     42.14 o 
  -3  -5  18       11.45       -9.50     26.33 o 
  -1  -5  18        8.97       24.73     30.84 o 
 -12  -4  18       47.05       16.46     24.64 o 
 -10  -4  18       87.90       54.89     21.23 o 
  -8  -4  18       24.45       28.46     23.93 o 
  -6  -4  18       37.42        3.27     25.25 o 
  -4  -4  18      114.43       65.88     52.49 o 
  -2  -4  18       13.49       13.79     20.80 o 
   0  -4  18       21.63       64.31     32.24 o 
 -15  -3  18       14.23       -0.38     17.02 o 
 -13  -3  18       14.40       20.31     34.98 o 
 -11  -3  18       76.93       89.07     55.21 o 
  -9  -3  18      155.91       97.22     36.46 o 
  -7  -3  18      111.44       64.31     40.03 o 
  -5  -3  18      103.24       66.20     44.35 o 
  -3  -3  18       32.64       22.97     33.07 o 
  -1  -3  18       33.65        0.57     15.46 o 
   1  -3  18        4.69       20.21     28.93 o 
   3  -3  18       15.96        0.09     27.36 o 
   5  -3  18        7.78        9.31     26.80 o 
   7  -3  18        7.32        8.56     22.66 o 
 -16  -2  18        1.23      -18.05     29.71 o 
 -14  -2  18       70.90       94.25     52.01 o 
 -12  -2  18       32.66       26.52     39.31 o 
 -10  -2  18       82.33      107.98     81.74 o 
  -8  -2  18       18.98       40.63     25.55 o 
  -6  -2  18       48.54       45.70     36.01 o 
  -4  -2  18        6.87      -10.12     19.09 o 
  -2  -2  18      136.43       39.96     51.65 o 
   0  -2  18       48.73       -0.04     22.73 o 
   2  -2  18       34.12       49.77     45.14 o 
   4  -2  18       14.84        0.66     79.18 o 
   6  -2  18        6.11       -2.16     36.11 o 
   8  -2  18        3.53       -2.16     18.71 o 
  10  -2  18        2.56       19.84     37.80 o 
 -17  -1  18       82.07       90.87     75.07 o 
 -15  -1  18       42.40        0.09     76.08 o 
 -13  -1  18       13.77       27.18     51.44 o 
 -11  -1  18      149.57      175.84     69.06 o 
  -9  -1  18      119.46      200.46     76.10 o 
  -7  -1  18       72.22       52.18     38.27 o 
  -5  -1  18      103.05       89.90     40.07 o 
  -3  -1  18       26.10        7.47     15.91 o 
  -1  -1  18       15.86       -0.38     25.71 o 
   1  -1  18       25.13        1.88     45.61 o 
   3  -1  18        9.67       45.23     40.91 o 
   5  -1  18       25.51       29.06     33.10 o 
   7  -1  18        2.92       38.08     51.25 o 
   9  -1  18        2.69       -3.10     36.67 o 
  11  -1  18        3.22       15.05     21.16 o 
 -18   0  18       13.12       14.29     30.94 o 
 -14   0  18        0.32        0.19     32.35 o 
 -12   0  18       68.75       -0.47     23.70 o 
 -10   0  18      172.30      237.67     85.53 o 
  -8   0  18       10.49       54.07     86.89 o 
  -6   0  18       79.88       90.52     46.58 o 
  -4   0  18        8.04       28.68     48.24 o 
  -2   0  18        3.84      -33.57     79.55 o 
   0   0  18       79.61      107.41    101.58 o 
   2   0  18       20.62       19.56     64.04 o 
   4   0  18        8.38       19.00     38.08 o 
   6   0  18        0.09      -10.81     49.37 o 
   8   0  18        0.10       28.77     53.22 o 
  10   0  18        0.11       33.95     29.24 o 
 -17   1  18       81.07       63.97     44.49 o 
 -15   1  18       46.38       73.64     44.30 o 
 -13   1  18       11.36       -0.28     29.62 o 
 -11   1  18      145.87        1.88     95.96 o 
  -9   1  18      105.78      153.23     71.49 o 
  -7   1  18       68.69       49.47     51.07 o 
  -5   1  18      113.63      173.09     66.32 o 
  -3   1  18       22.55      -37.62     37.62 o 
  -1   1  18       16.64       54.17     40.53 o 
   1   1  18       25.92       89.43     71.28 o 
   3   1  18        8.56      -26.05     58.77 o 
   5   1  18       24.58       -3.95     30.85 o 
   7   1  18        2.99        9.22     29.62 o 
   9   1  18        2.72        9.31     20.78 o 
 -16   2  18        0.21        1.60     38.65 o 
 -14   2  18       75.15       65.09     42.89 o 
 -12   2  18       28.40        4.51     50.50 o 
 -10   2  18       79.44       37.06     44.77 o 
  -8   2  18       21.52       14.67     38.84 o 
  -6   2  18       51.25       91.04     67.06 o 
  -4   2  18        7.07       20.41     24.83 o 
  -2   2  18      136.31      173.29     55.50 o 
   0   2  18       46.60       21.16     29.81 o 
   2   2  18       33.52       36.30     41.66 o 
   4   2  18       16.17       83.60     42.98 o 
   6   2  18        6.45       44.29     28.21 o 
   8   2  18        3.22        3.39     14.01 o 
  -5  -5  19       13.87       91.12     57.55 o 
  -3  -5  19       13.00       17.77     25.30 o 
  -1  -5  19        4.17       11.38     35.92 o 
 -10  -4  19        6.97       25.67     39.49 o 
  -8  -4  19       38.88       22.80     23.32 o 
  -6  -4  19       98.06      115.80     39.09 o 
  -4  -4  19       32.10        7.13     17.10 o 
  -2  -4  19        7.79       23.67     24.83 o 
   0  -4  19       24.19       42.59     23.28 o 
   2  -4  19        1.90       -8.18     30.37 o 
   4  -4  19        3.52        1.32     12.69 o 
 -13  -3  19       15.14       26.61     50.59 o 
 -11  -3  19      100.89       97.08     78.45 o 
  -9  -3  19       12.93      -12.45     17.49 o 
  -7  -3  19        3.96       15.01     35.50 o 
  -5  -3  19       21.93       -7.74     19.31 o 
  -3  -3  19        5.22       14.42     22.79 o 
  -1  -3  19       10.56        7.90     23.97 o 
   1  -3  19        8.23       -9.93     19.77 o 
   3  -3  19       16.04      -41.28     57.36 o 
   5  -3  19        1.36       -2.82     18.71 o 
 -16  -2  19       25.19       95.93     70.72 o 
 -14  -2  19        0.77        3.67     18.99 o 
 -12  -2  19        5.03        4.23     54.45 o 
 -10  -2  19      247.19      328.28     83.95 o 
  -8  -2  19       54.80       56.33     35.45 o 
  -6  -2  19       48.49       56.26     32.41 o 
  -4  -2  19       10.37       18.89     30.08 o 
  -2  -2  19       13.51        5.80     32.59 o 
   0  -2  19       33.10        0.68     41.53 o 
   2  -2  19       10.07        4.53     20.22 o 
   4  -2  19       17.50       -1.60     39.78 o 
   6  -2  19       23.18        9.69     30.56 o 
   8  -2  19        3.94        0.19     12.60 o 
 -17  -1  19       52.31      171.00     55.68 o 
 -15  -1  19        2.24       12.60     30.75 o 
 -13  -1  19       14.98       39.50     43.73 o 
 -11  -1  19        0.13      -29.71     36.67 o 
  -9  -1  19       40.90       13.45     52.48 o 
  -7  -1  19        3.12        7.59     19.97 o 
  -5  -1  19       77.46       70.86     35.97 o 
  -3  -1  19        7.77        5.33     26.58 o 
  -1  -1  19       30.58       -0.87     34.56 o 
   1  -1  19       18.70       13.64     28.62 o 
   3  -1  19       15.38       48.81     28.77 o 
   5  -1  19        7.35       19.65     23.98 o 
   7  -1  19        3.89       53.03     55.86 o 
   9  -1  19        5.65       -3.48     36.77 o 
 -16   0  19       92.26       60.77     44.31 o 
 -14   0  19       73.84       93.50     54.27 o 
 -12   0  19       11.28        0.28     22.00 o 
 -10   0  19       29.12        3.20     45.70 o 
  -8   0  19       25.69       23.04     42.98 o 
  -6   0  19       20.40       24.50     48.81 o 
  -4   0  19        8.60       -4.84     18.40 o 
  -2   0  19        3.64       49.56     50.68 o 
   0   0  19        4.67        7.90     33.01 o 
   2   0  19        0.34       47.86     74.38 o 
   4   0  19       48.45       86.52     51.54 o 
   6   0  19       28.10       29.25     55.11 o 
   8   0  19        0.26       17.68     25.86 o 
 -13   1  19       12.62       31.13     62.53 o 
 -11   1  19        0.06       -0.66     35.83 o 
  -9   1  19       41.30       88.12     48.53 o 
  -7   1  19        2.82       10.81     34.60 o 
  -5   1  19       80.58       85.06     34.63 o 
  -3   1  19        6.40       24.07     36.02 o 
  -1   1  19       28.25       -6.96     28.49 o 
   1   1  19       20.45       57.36     39.40 o 
   3   1  19       14.58      -13.92     61.41 o 
   5   1  19        6.51      -11.00     22.00 o 
   7   1  19        3.93       37.90     31.22 o 
 -14   2  19        1.12       -3.76     15.99 o 
 -12   2  19        2.74      -18.81     27.36 o 
 -10   2  19      231.02      243.37     69.17 o 
  -8   2  19       57.11        9.97     61.42 o 
  -6   2  19       43.45       72.89     43.36 o 
  -4   2  19        8.39       30.84     34.60 o 
  -2   2  19       13.65       83.69     56.05 o 
   0   2  19       31.79       56.61     53.23 o 
   2   2  19       10.92       -7.62     20.78 o 
   4   2  19       18.29       91.31     46.64 o 
   6   2  19       23.22       25.96     22.38 o 
  -5  -5  20       14.59       26.24     21.82 o 
  -3  -5  20        2.22        0.85     20.88 o 
  -1  -5  20        0.19        6.39     16.64 o 
  -8  -4  20       22.09       24.85     17.06 o 
  -6  -4  20       12.68      -14.35     17.43 o 
  -4  -4  20       37.93       50.73     22.00 o 
  -2  -4  20        8.50       20.93     17.84 o 
   0  -4  20        2.53       26.81     17.80 o 
 -13  -3  20       19.71       27.65     26.99 o 
 -11  -3  20       17.51       16.83     27.27 o 
  -9  -3  20       51.31       39.37     29.23 o 
  -7  -3  20        4.97       32.94     27.65 o 
  -5  -3  20        1.13       22.55     26.94 o 
  -3  -3  20       33.38       13.95     31.64 o 
  -1  -3  20        6.80       43.99     31.72 o 
   1  -3  20       11.32      -13.07     18.59 o 
   3  -3  20        6.23       -8.28     33.66 o 
 -14  -2  20        4.80       27.36     32.72 o 
 -12  -2  20       45.14       90.66     45.99 o 
 -10  -2  20       27.36       11.94     26.80 o 
  -8  -2  20       13.57       41.94     59.01 o 
  -6  -2  20       20.30       44.08     43.63 o 
  -4  -2  20       15.56        5.31     23.94 o 
  -2  -2  20       22.90       26.50     34.31 o 
   0  -2  20       31.16        8.72     24.15 o 
   2  -2  20        4.37       -1.92     18.87 o 
   4  -2  20        4.06       -0.94     19.84 o 
   6  -2  20        6.57       24.36     25.86 o 
 -15  -1  20       36.66       37.53     55.30 o 
 -13  -1  20       36.32      -23.42     53.04 o 
 -11  -1  20        3.36        5.92     26.99 o 
  -9  -1  20       73.47       23.04     35.08 o 
  -7  -1  20       64.67       55.50     36.40 o 
  -5  -1  20       26.03       47.45     47.49 o 
  -3  -1  20       11.85        0.88     23.27 o 
  -1  -1  20       30.91        7.06     23.64 o 
   1  -1  20        0.95        2.01     22.76 o 
   3  -1  20       17.05       13.17     21.48 o 
   5  -1  20        0.99      -17.21     33.66 o 
   7  -1  20        6.50      -13.92     22.76 o 
 -16   0  20        7.75      -28.21     49.56 o 
 -14   0  20       13.03       64.70     67.24 o 
 -12   0  20       16.29       21.16     56.42 o 
 -10   0  20       19.57       -2.92     26.52 o 
  -8   0  20        5.59       39.12     74.00 o 
  -6   0  20       29.85       32.12     24.11 o 
  -4   0  20      160.61      150.66     63.23 o 
  -2   0  20       24.24        9.83     21.35 o 
   0   0  20        2.71       23.29     29.86 o 
   2   0  20        0.51        1.74     15.28 o 
   4   0  20        0.37       22.62     21.00 o 
   6   0  20       16.49       -0.19     14.20 o 
   8   0  20        0.01      -11.57     19.09 o 
 -15   1  20       37.50       31.41     31.88 o 
 -13   1  20       40.80       34.99     31.22 o 
 -11   1  20        3.34      -25.29     39.59 o 
  -9   1  20       66.10        0.19     31.79 o 
  -7   1  20       60.28        4.80     41.57 o 
  -5   1  20       28.85       20.40     30.48 o 
  -3   1  20       10.82       -7.93     16.35 o 
  -1   1  20       30.87       39.97     36.39 o 
   1   1  20        0.95      -16.93     26.33 o 
   3   1  20       16.82       53.04     46.93 o 
   5   1  20        0.90      -28.96     28.96 o 
   7   1  20        6.33      -12.41     30.47 o 
 -12   2  20       45.20       35.55     53.89 o 
 -10   2  20       27.45      -15.14     21.35 o 
  -8   2  20       12.53       32.35     31.88 o 
  -6   2  20       22.41       51.25     38.09 o 
  -4   2  20       13.56        7.33     38.74 o 
  -2   2  20       26.09       68.74     56.71 o 
   0   2  20       28.71       73.45     48.06 o 
   2   2  20        5.01       25.77     22.66 o 
   4   2  20        4.48        7.15     22.85 o 
  -4  -4  21        0.67      -27.36     36.39 o 
  -2  -4  21        5.90       27.27     24.07 o 
   0  -4  21        5.25       30.09     22.57 o 
  -9  -3  21       34.66       29.53     29.06 o 
  -7  -3  21        3.93       24.12     30.70 o 
  -5  -3  21        7.87       -0.80     16.17 o 
  -3  -3  21        2.93       -8.70     24.60 o 
  -1  -3  21       30.46       19.85     22.43 o 
   1  -3  21        5.97       11.00     14.72 o 
 -12  -2  21       18.12       30.75     32.16 o 
 -10  -2  21        2.93       26.24     32.82 o 
  -8  -2  21        7.54       22.44     16.73 o 
  -6  -2  21       10.96       23.41     19.05 o 
  -4  -2  21        2.78       -0.38     18.23 o 
  -2  -2  21        4.40        5.57     20.88 o 
   0  -2  21        0.67      -15.15     15.58 o 
   2  -2  21        7.39       17.66     18.64 o 
   4  -2  21        6.44       46.74     45.32 o 
 -13  -1  21       48.70       69.88     39.22 o 
 -11  -1  21       24.92       35.74     68.56 o 
  -9  -1  21       13.47       38.09     39.50 o 
  -7  -1  21       27.10       51.33     23.74 o 
  -5  -1  21        0.76      -34.46     34.46 o 
  -3  -1  21       56.93       55.87     35.33 o 
  -1  -1  21       17.24       38.84     27.07 o 
   1  -1  21        4.08       16.14     43.35 o 
   3  -1  21        3.89       19.12     28.59 o 
   5  -1  21        0.16      -22.94     22.94 o 
 -14   0  21       14.50       12.98     25.86 o 
 -12   0  21       56.38       18.43     31.79 o 
 -10   0  21        1.16      -24.26     57.55 o 
  -8   0  21       47.63       39.03     42.89 o 
  -6   0  21        4.03       14.29     30.42 o 
  -4   0  21        9.55       65.83     32.40 o 
  -2   0  21        0.23        9.15     21.19 o 
   0   0  21       11.64       76.57     35.65 o 
   2   0  21       13.63       25.45     25.95 o 
   4   0  21        2.00      -13.00     15.77 o 
 -13   1  21       50.20       53.80     36.40 o 
 -11   1  21       26.65       65.74     37.71 o 
  -9   1  21       12.99       26.61     55.58 o 
  -7   1  21       26.19       53.23     41.75 o 
  -5   1  21        0.77       14.54     19.78 o 
  -3   1  21       59.34       48.50     32.08 o 
  -1   1  21       16.03       58.80     24.32 o 
   1   1  21        4.53       26.81     19.13 o 
   3   1  21        3.56      -10.80     10.80 o 
   5   1  21        0.13        0.85     18.90 o 
 -10   2  21        3.04       19.75     37.43 o 
  -8   2  21        6.70       16.46     24.54 o 
  -6   2  21       10.65       -5.83     41.00 o 
  -4   2  21        2.44       24.71     21.01 o 
  -2   2  21        4.76       13.69     53.46 o 
   0   2  21        0.54        6.96     18.71 o 
   2   2  21        7.15       38.27     30.84 o 
  -3   3  21        2.33       13.16     13.16 o 
  -5  -3  22        0.40       14.67     34.04 o 
  -3  -3  22        0.02       55.39     30.69 o 
  -1  -3  22        4.55        5.92     16.46 o 
 -10  -2  22       44.05       58.69     34.05 o 
  -8  -2  22       26.22       27.27     29.91 o 
  -6  -2  22        0.44       32.63     22.34 o 
  -4  -2  22        5.88       28.99     24.73 o 
  -2  -2  22        0.19       25.27     17.37 o 
   0  -2  22        1.03        8.64     16.41 o 
   2  -2  22        3.14       30.52     22.23 o 
 -11  -1  22        1.22        5.55     26.80 o 
  -9  -1  22        9.67       45.04     50.03 o 
  -7  -1  22       13.08       59.53     33.76 o 
  -5  -1  22        5.32        6.28     23.60 o 
  -3  -1  22        0.86       18.98     21.90 o 
  -1  -1  22        8.70       22.76     33.05 o 
   1  -1  22        2.33       13.19     18.08 o 
   3  -1  22        4.23       23.62     44.43 o 
 -12   0  22       83.10       74.98     38.10 o 
 -10   0  22        5.56       35.64     54.63 o 
  -8   0  22        2.22       36.58     35.83 o 
  -6   0  22       12.01        5.45     37.99 o 
  -4   0  22       34.63       33.59     31.55 o 
  -2   0  22        0.63       13.00     49.93 o 
   0   0  22        3.64       50.62     26.91 o 
   2   0  22        0.48       18.57     25.54 o 
 -11   1  22        1.35       27.36     19.46 o 
  -9   1  22        9.16        9.40     46.36 o 
  -7   1  22       13.37        6.77     30.84 o 
  -5   1  22        5.23       -3.39     20.22 o 
  -3   1  22        0.97       16.87     19.14 o 
  -1   1  22        8.58       15.89     15.31 o 
   1   1  22        2.26       15.15     16.83 o 
   3   1  22        4.13       -7.05     14.20 o 
  -2   2  22        0.32       -5.83     14.10 o 
   0   2  22        0.80        9.50     15.52 o 
  -4  -2  23        1.30       10.91     15.33 o 
  -7  -1  23        0.06       44.29     28.12 o 
  -5  -1  23       11.30       46.08     30.56 o 
  -3  -1  23        2.99       23.98     24.64 o 
  -1  -1  23        0.43      -14.20     33.76 o 
  -8   0  23        4.16      -23.04     24.73 o 
  -6   0  23       14.29      -23.70     24.92 o 
  -4   0  23        7.11       50.31     47.02 o 
  -2   0  23        6.37        2.44     15.61 o 
                                                 
